# Supplementary material for: Symbiont-Mediated Defense against Legionella pneumophila in Amoebae
Source: mBio. 2019 May 14;10(3):e00333-19. doi: 10.1128/mBio.00333-19 (PMC6520448; doi:10.1128/mBio.00333-19)
Supplement: DATA SET S1 [file mBio.00333-19-sd001.xlsx]

## Sheet: Lpn-genome
														not detected: no expression detected
														const: expressed, but not differentially expressed
														Lpn only: up/down at 96 hpi compared to 24 hpi, or extra compared to 96 hpi	Pam present: up/down at 96 hpi compared to 24 hpi, or extra compared to 96 hpi
																	log2RPKM
																	without Pam								with Pam
																	24 hpi			96 hpi		extracellular			24 hpi			96 hpi			extracellular
locus tag	old locus tag	protein ID	RefSeq description	gene name (according to this manuscript)	strand	length (bp)	KEGG name	KEGG description	KEGG maps	blastp (1E-03)	Pfam domains (E-value ≤ 1E-03)	effector (experimentally confirmed)	GO terms (blast2GO)	expression_Lpn_wo_Pam	expression_Lpn_w_Pam	comment	replicate 1	replicate 2	replicate 3	replicate 1	replicate 2	replicate 1	replicate 2	replicate 3	replicate 1	replicate 2	replicate 3	replicate 1	replicate 2	replicate 3	replicate 1	replicate 2	replicate 3
LPP_RS00005	lpp0001	WP_010945763.1	chromosomal replication initiator protein DnaA	NA	+	1358	dnaA	chromosomal replication initiator protein	map02020,map04112	chromosomal replication initiator	AAA,IstB_IS21,DnaA_N,Bac_DnaA_C,Bac_DnaA	NA	GO:0003688,GO:0005524,GO:0006270,GO:0005737,GO:0006275	not detected	not detected	NA	NA	NA	NA	NA	NA	NA	NA	NA	NA	NA	NA	NA	NA	NA	NA	NA	NA
LPP_RS00010	lpp0002	WP_011212648.1	DNA polymerase III subunit beta	NA	+	1103	dnaN	DNA polymerase III subunit beta [EC:2.7.7.7]	map03030,map00230,map03430,map03440,map00240	DNA polymerase III subunit beta	DNA_pol3_beta_2,DNA_pol3_beta,DNA_pol3_beta_3	NA	GO:0009360,GO:0003677,GO:0008408,GO:0090305,GO:0003887,GO:0005737,GO:0006260,GO:0071897	woE25_extraVs96_down	const	NA	7.18252	6.8263	7.3793	7.24956	7.14879	6.16123	5.94612	5.67254	7.25572	7.04542	7.30942	6.64644	6.53874	6.52857	6.08098	6.00054	6.20381
LPP_RS00015	lpp0003	WP_011212649.1	DNA replication and repair protein RecF	NA	+	1061	recF	DNA replication and repair protein RecF	map03440	DNA replication and repair recF	AAA_21,AAA_23,AAA_15,SMC_N	NA	GO:0005524,GO:0006281,GO:0005737,GO:0006260,GO:0009432,GO:0003697	woE25_96vs24_down, woE25_extraVs96_down	wE25_96vs24_down, wE25_extraVs96_down	NA	5.96986	6.21114	6.72778	5.02807	4.92107	2.96406	2.51405	2.31414	5.81336	6.04675	6.46405	4.12799	4.20229	4.72994	2.77317	2.53847	2.79723
LPP_RS00020	lpp0004	WP_011212650.1	DNA gyrase subunit B	NA	+	2417	gyrB	DNA gyrase subunit B [EC:5.99.1.3]	NA	DNA gyrase subunit B	Toprim,HATPase_c,DNA_gyraseB_C,GyrB_insert,DNA_gyraseB	NA	GO:0000287,GO:0003677,GO:0005524,GO:0005737,GO:0006261,GO:0005694,GO:0003918,GO:0006265	const	wE25_96vs24_up	NA	7.48761	7.02441	7.42005	8.14028	8.14607	8.40674	8.69952	8.78641	7.54283	7.22757	7.17043	8.88368	8.81836	8.63257	8.60135	8.78377	8.64931
LPP_RS00025	lpp0005	WP_015444979.1	agmatine deiminase	NA	-	1046	aguA	agmatine deiminase [EC:3.5.3.12]	map00330	Agmatine deiminase	PAD_porph	NA	GO:0004668,GO:0009446,GO:0047632	woE25_96vs24_down, woE25_extraVs96_down	wE25_extraVs96_down	NA	7.01239	7.39184	7.34055	6.02788	6.06437	4.01158	3.78325	3.8296	7.2812	7.49693	7.46103	6.57607	6.82144	7.19689	5.53038	5.28461	5.54908
LPP_RS00030	lpp0006	WP_011212652.1	arginine decarboxylase	NA	-	1892	speA	arginine decarboxylase [EC:4.1.1.19]	map00330	biosynthetic arginine decarboxylase	Arg_decarbox_C,Arg_decarb_HB,Orn_Arg_deC_N	NA	GO:0006527,GO:0008792,GO:0008295	woE25_extraVs96_down	const	NA	6.33145	6.31765	6.39724	5.49517	5.58516	4.26104	4.17587	3.61582	6.35696	6.2126	6.12898	5.79177	5.51967	5.79595	5.04811	5.0303	5.53495
LPP_RS00035	lpp0007	WP_072355881.1	hydrolase	NA	-	857	aguB	N-carbamoylputrescine amidase [EC:3.5.1.53]	map00330	N-carbamoyl-D-amino acid hydrolase	CN_hydrolase	NA	GO:0016810,GO:0006807	const	const	NA	5.82814	5.82678	5.67094	5.24306	5.1267	5.34344	4.83205	3.95089	5.98394	5.94713	5.82149	5.29288	5.1379	5.29933	5.56287	5.30216	6.00805
LPP_RS00040	lpp0008	WP_011212654.1	hypothetical protein	NA	-	1259	NA	NA	NA	Uncharacterised	NA	yes	NA	woE25_extraVs96_down	wE25_96vs24_down	NA	9.25157	9.26251	9.12419	8.28329	8.2656	6.45647	6.42759	5.62279	9.13639	9.36909	9.27658	6.75422	6.83182	7.19685	5.79528	5.64754	6.35331
LPP_RS00045	lpp0009	WP_010945771.1	RNA-binding protein Hfq	hfq	+	257	hfq	host factor-I protein	map03018,map05111,map02024	RNA-binding Hfq	Hfq	NA	GO:0003723,GO:0006355	woE25_96vs24_up	wE25_96vs24_up	NA	5.11226	5.19204	4.43367	10.0595	9.55392	10.4936	10.7243	10.6932	5.513	5.07781	5.32851	10.8385	10.2902	10.6163	10.0147	10.3156	9.816
LPP_RS00050	lpp0010	WP_072368610.1	GTPase HflX	NA	+	1259	hflX	GTPase	NA	GTP-binding	FeoB_N,MMR_HSR1,GTP-bdg_M,GTP-bdg_N	NA	GO:0000287,GO:0005525,GO:0005737,GO:0003924	woE25_96vs24_up	wE25_96vs24_up, wE25_extraVs96_down	NA	5.04924	5.00196	5.24126	9.27228	8.58775	9.34089	9.56676	9.77802	5.73994	5.45149	5.56758	10.1919	9.84454	9.78051	8.85517	9.18487	8.72559
LPP_RS00055	lpp0011	WP_011212656.1	thiol-disulfide oxidoreductase	NA	-	470	NA	NA	NA	Thiol-disulfide oxidoreductase resA	Thioredoxin_8,Redoxin,AhpC-TSA	NA	GO:0005623,GO:0016209,GO:0016491,GO:0098869,GO:0045454,GO:0055114	woE25_96vs24_up	const	NA	5.01091	4.92907	4.96797	6.47692	6.29682	6.91878	6.69375	6.22275	5.59569	5.11457	5.51518	6.18795	5.66147	6.09389	6.49652	6.39935	6.63512
LPP_RS00060	lpp0012	WP_011212657.1	hypothetical protein	NA	-	1577	NA	NA	NA	Uncharacterised	NA	yes	NA	woE25_96vs24_up	wE25_96vs24_up	NA	2.55352	2.43889	2.64194	5.72835	5.58707	6.23774	6.25165	5.22906	3.52748	3.61281	3.5309	5.88371	5.08671	5.49079	5.68423	5.65402	5.70692
LPP_RS00065	lpp0013	WP_011212658.1	hypothetical protein	NA	+	839	NA	uncharacterized protein	NA	Quercetin 2%2C3-dioxygenase	Pirin_C,Pirin	NA	GO:0055114,GO:0008127	woE25_96vs24_up, woE25_extraVs96_up	wE25_96vs24_up	NA	5.20173	5.06598	5.23975	8.52356	8.44069	9.80554	9.96467	10.6151	5.32255	5.17836	5.24543	8.27537	8.20833	8.12187	8.76704	8.91429	8.34924
LPP_RS00070	lpp0014	WP_021436804.1	membrane protein	NA	+	1211	NA	NTE family protein	NA	Patatin	DUF3734,Patatin	NA	GO:0006629,GO:0016021	woE25_96vs24_up	wE25_96vs24_up	NA	4.61371	4.60699	4.60923	7.25634	7.2766	7.59392	7.60261	8.00747	5.12873	5.04159	5.09798	7.16972	7.54948	7.39005	6.89381	6.90695	6.64409
LPP_RS00075	lpp0015	WP_011212660.1	multidrug transporter	NA	+	1073	emrA	membrane fusion protein, multidrug efflux system	NA	Inner membrane yibH	HlyD_3,Biotin_lipoyl_2,HlyD_D23	NA	GO:0016021	woE25_96vs24_up	wE25_96vs24_up	NA	3.81999	3.47451	3.89357	5.19764	5.12917	5.6994	5.93549	6.12466	3.88382	4.16834	4.17392	5.28914	5.57178	5.58506	5.18739	5.44157	5.09266
LPP_RS00080	lpp0016	WP_072355885.1	FUSC family protein	NA	+	947	NA	NA	NA	Uncharacterised	NA	NA	GO:0016021	const	wE25_96vs24_up, wE25_extraVs96_down	NA	3.62882	3.49283	3.18389	3.91541	3.7472	3.81362	3.8347	4.33775	3.11738	3.32219	3.25416	3.76416	4.45767	4.39569	3.50081	3.37521	3.29218
LPP_RS00085	lpp0017	WP_072355886.1	FUSC family protein	NA	+	917	NA	NA	NA	Uncharacterised	FUSC_2	NA	GO:0016021	const	const	NA	4.68755	4.74486	4.39153	4.35173	4.41236	4.54879	4.76691	5.01588	4.22589	4.64455	4.40058	4.38951	4.38093	4.59982	4.00283	4.19406	3.87311
LPP_RS00090	lpp0018	WP_011212663.1	transporter	NA	+	1385	oprM	outer membrane protein, multidrug efflux system	map02024,map01501	Outer membrane oprM precursor	OEP,OEP	NA	GO:0006810,GO:0005215	const	const	NA	5.21011	5.38978	5.38435	4.97261	4.87197	4.91151	5.08085	5.39076	4.82084	5.06554	5.40964	4.86224	4.95459	5.13144	4.64299	4.62518	4.25862
LPP_RS00095	lpp0019	WP_080019857.1	peptidase M4	NA	+	1682	hap	vibriolysin [EC:3.4.24.25]	map05111	hemagglutinin ase precursor	FTP,PepSY,Peptidase_M4,Peptidase_M4_C	NA	NA	const	const	NA	5.13263	4.92321	4.98623	4.79278	4.88702	4.92059	4.668	5.12474	5.16971	4.94815	4.78629	4.53324	4.52369	4.74994	4.75005	4.55323	4.56964
LPP_RS00100	lpp0020	WP_011212665.1	hypothetical protein	NA	+	911	NA	NA	NA	sulfite exporter	NA	NA	GO:0016021	const	wE25_extraVs96_up	NA	5.24561	5.30368	5.44265	4.80279	4.84243	5.67356	5.32557	5.33752	5.71316	5.37579	5.44655	4.97149	4.98735	5.07873	6.29349	6.18375	6.14936
LPP_RS00105	lpp0021	WP_011212666.1	hypothetical protein	NA	+	479	yjgA	ribosome-associated protein	NA	x96	DUF615	yes	NA	woE25_extraVs96_up	const	protein of unknown function; core Dot/Icm secretion substrate (Gomez-Valero et al. 2014)	5.37984	5.01086	5.39488	5.13952	4.92179	6.03404	5.91283	5.90127	5.07383	5.02995	4.85076	5.01998	5.07317	4.93681	5.68931	5.9225	5.77088
LPP_RS00110	lpp0022	WP_011212667.1	ribosomal RNA large subunit methyltransferase K/L	NA	+	2123	rlmL	23S rRNA (guanine2445-N2)-methyltransferase / 23S rRNA (guanine2069-N7)-methyltransferase [EC:2.1.1.173 2.1.1.264]	NA	Ribosomal RNA large subunit methyltransferase L	Methyltrans_SAM,UPF0020	NA	GO:0003723,GO:0005737,GO:0070043,GO:0052915,GO:0070476	const	const	NA	7.08861	6.82222	7.07337	6.06035	6.00659	5.76876	5.9902	6.08034	6.56252	6.48775	6.68631	5.85094	5.97137	6.02593	5.59383	5.60847	5.57428
LPP_RS00115	lpp0023	WP_011212668.1	membrane protein	NA	-	548	NA	NA	NA	of uncharacterised function (DUF962)	DUF962	NA	GO:0016021	woE25_96vs24_up, woE25_extraVs96_up	wE25_96vs24_up	NA	5.36117	5.14445	5.28669	9.49205	9.43472	10.9703	10.8952	11.3898	5.50739	5.42661	5.49778	8.87307	8.73349	8.44736	9.70037	9.73008	9.2713
LPP_RS00120	lpp0024	WP_010945786.1	DUF4949 domain-containing protein	NA	-	425	NA	NA	NA	Uncharacterised	DUF4949	NA	NA	woE25_96vs24_down, woE25_extraVs96_down	wE25_96vs24_down, wE25_extraVs96_down	NA	8.50432	8.71865	8.47106	7.43298	7.27432	5.74519	5.81063	5.42223	8.59477	8.98532	8.73094	5.96648	6.24808	6.36633	5.26746	5.13686	5.32213
LPP_RS00125	lpp0025	WP_011212669.1	phospholipid:lipid A palmitoyltransferase	NA	-	572	pagP	lipid IVA palmitoyltransferase [EC:2.3.1.251]	map01503	lipid A palmitoyltransferase precursor	PagP	NA	GO:0016416,GO:0016021,GO:0009279,GO:0009245,GO:0009405	woE25_extraVs96_up	wE25_96vs24_down, wE25_extraVs96_up	NA	3.89693	4.05924	3.85484	3.57727	3.50806	4.92605	4.59724	4.25759	4.51243	3.89699	4.02924	2.86725	2.72398	3.25535	4.75743	4.67254	4.88346
LPP_RS00130	lpp0026	WP_011212670.1	amino acid permease	NA	+	1391	TC.APA	basic amino acid/polyamine antiporter, APA family	NA	Putrescine importer	AA_permease_C,AA_permease,AA_permease_2	NA	GO:0016021,GO:0015171,GO:0003333	woE25_96vs24_up, woE25_extraVs96_up	wE25_96vs24_up	NA	4.65031	4.74297	4.68015	7.74797	7.55881	8.87423	9.17511	9.26007	5.2009	5.18656	5.03653	8.07965	7.71791	7.61239	8.26377	8.41487	8.24641
LPP_RS00135	lpp0027	WP_011212671.1	inorganic phosphate transporter	NA	-	995	TC.PIT	inorganic phosphate transporter, PiT family	NA	low-affinity inorganic phosphate transporter 1	PHO4	NA	GO:0005315,GO:0055085,GO:0006817,GO:0016021	const	const	NA	4.07341	4.12935	3.99497	4.2256	4.00011	3.52627	3.50389	3.03695	4.00599	3.53468	3.8429	4.19441	3.89945	3.84943	3.60805	3.78034	3.75534
LPP_RS00140	lpp0028	WP_080019858.1	demethoxyubiquinone hydroxylase family protein	NA	-	713	COQ7	3-demethoxyubiquinol 3-hydroxylase [EC:1.14.99.60]	map00130	2-nonaprenyl-3-methyl-6-methoxy-1%2C4-benzoquino l hydroxylase	COQ7	NA	GO:0046872,GO:0055114,GO:0004497,GO:0006744,GO:0005886	const	wE25_extraVs96_up	NA	3.97646	3.6536	3.28632	3.72419	3.35767	4.26266	3.70304	3.1991	4.16178	3.86961	3.46913	3.88397	3.33302	3.24881	4.66111	4.35465	4.4271
LPP_RS00145	lpp0029	WP_042234257.1	GGDEF domain-containing protein	NA	+	2957	NA	NA	NA	cyclic di-GMP phosphodiesterase Gmr	PAS_8,PAS_4,PAS_4,PAS_8,PAS_3,PAS,PAS,PAS_4,PAS_9,PAS_3,PAS_9,PAS_9,PAS,GGDEF,EAL	NA	GO:0000155,GO:0000160,GO:0071111,GO:0006355,GO:0023014,GO:0005622	woE25_96vs24_up, woE25_extraVs96_up	wE25_96vs24_up	NA	2.27323	2.43646	2.2568	5.87889	6.05484	7.0295	7.69963	8.29908	2.32473	2.43282	2.37519	6.31573	6.78862	6.70595	6.61326	7.01085	6.43263
LPP_RS00150	lpp0030	WP_080020135.1	hypothetical protein	NA	-	914	NA	NA	NA	Uncharacterised	NA	yes	NA	woE25_96vs24_down, woE25_extraVs96_down	wE25_96vs24_down, wE25_extraVs96_down	NA	7.72327	7.7655	7.67233	5.85773	6.04585	4.53346	4.42459	4.54558	7.58708	7.72502	7.4502	5.79219	5.89637	6.02215	4.71918	4.83698	4.84525
LPP_RS00155	lpp0031	WP_011212675.1	peptidase M28	NA	-	1193	E3.4.11.10	bacterial leucyl aminopeptidase [EC:3.4.11.10]	NA	bacterial leucyl aminopeptidase precursor	Peptidase_M20,Peptidase_M28	NA	GO:0006508,GO:0004177	woE25_extraVs96_down	wE25_96vs24_down	NA	5.933	5.14841	5.34617	5.02876	5.14317	3.67533	3.5251	3.61728	5.6618	5.41259	5.36893	4.26252	4.15373	4.4377	4.04617	3.99194	3.94928
LPP_RS00160	lpp0032	WP_011212676.1	hypothetical protein	NA	-	1025	NA	NA	NA	Uncharacterised	NA	NA	NA	const	wE25_extraVs96_up	NA	4.34321	4.30257	4.38887	4.0964	4.1282	4.91939	4.47167	4.45631	4.63755	4.45372	4.29	4.52302	3.58424	3.51418	5.53256	5.23394	5.31394
LPP_RS00165	lpp0033	WP_011212677.1	hypothetical protein	NA	+	761	NA	NA	NA	Uncharacterised	NA	NA	GO:0016021,GO:0009522,GO:0015979	woE25_96vs24_up, woE25_extraVs96_up	wE25_96vs24_up, wE25_extraVs96_up	NA	2.29334	2.80422	2.73289	6.14828	5.79863	8.47851	8.97462	9.50939	2.9837	2.68033	2.67412	7.27079	6.5704	6.27039	7.99269	8.25957	7.61943
LPP_RS00170	lpp0034	WP_011212678.1	hypothetical protein	NA	+	356	NA	NA	NA	Uncharacterised	NA	NA	NA	woE25_96vs24_up, woE25_extraVs96_up	wE25_96vs24_up	NA	3.68861	3.34897	3.68038	8.1562	8.3313	9.69204	10.3429	10.9542	4.7873	4.46966	4.22998	9.68343	9.4599	9.57856	9.62194	9.73052	9.05037
LPP_RS00175	lpp0035	WP_011212679.1	hypothetical protein	NA	-	722	NA	NA	NA	of uncharacterised function (DUF2490)	DUF2490	NA	NA	woE25_96vs24_up	wE25_96vs24_up	NA	3.40748	2.99034	3.18005	4.27364	4.09239	4.0967	3.99474	4.57289	3.1282	3.42027	3.03569	4.65711	4.27695	3.89275	4.10097	3.36637	3.20587
LPP_RS00180	lpp0036	WP_011212680.1	ABC transporter substrate-binding protein	NA	-	743	NA	NA	NA	ABC transporter arginine-binding 1 precursor	SBP_bac_3	NA	GO:0006810,GO:0005215	woE25_96vs24_up, woE25_extraVs96_up	wE25_96vs24_up, wE25_extraVs96_up	NA	3.38907	3.17749	3.08307	7.4267	7.28735	9.47943	9.33355	9.99015	3.61405	3.28736	3.1685	7.26368	6.73479	6.56309	8.43135	8.43123	7.75037
LPP_RS00185	lpp0037	WP_080019859.1	hypothetical protein	NA	-	1523	NA	NA	NA	Ankyrin repeats (3 copies)	NA	yes	NA	woE25_96vs24_up	const	NA	3.95563	3.91033	3.77254	4.66437	4.97102	5.13147	4.86286	5.32649	4.5119	4.2007	4.04507	4.78388	5.20416	5.03299	4.88098	4.7935	4.55901
LPP_RS00190	lpp0038	WP_011212682.1	IS4 family transposase ISLpn9	NA	+	1085	NA	NA	NA	transposase	DDE_Tnp_1	NA	GO:0003677,GO:0004803,GO:0016021,GO:0006313	not detected	not detected	NA	NA	NA	NA	NA	NA	NA	NA	NA	NA	NA	NA	NA	NA	NA	NA	NA	NA
LPP_RS00195	lpp0039	WP_010946556.1	endonuclease	NA	+	293	NA	putative endonuclease	NA	GIY-YIG nuclease superfamily	GIY-YIG	NA	GO:0090305,GO:0004519	not detected	not detected	NA	NA	NA	NA	NA	NA	NA	NA	NA	NA	NA	NA	NA	NA	NA	NA	NA	NA
LPP_RS00200	lpp0040	WP_031301716.1	hypothetical protein	NA	+	356	NA	NA	NA	Uncharacterised	NA	NA	GO:0016021	woE25_extraVs96_up	wE25_extraVs96_up	NA	5.18416	4.9419	5.21525	4.80671	5.04036	6.03779	5.80116	5.37327	4.7873	5.13176	5.27891	4.83943	5.05907	4.44691	5.91675	5.86945	5.8607
LPP_RS00205	lpp0041	WP_011212684.1	membrane protein	NA	-	995	NA	inner membrane protein	NA	membrane-bound metal-dependent hydrolase (DUF457)	YdjM	NA	GO:0016021,GO:0016787	woE25_96vs24_down	wE25_96vs24_down	NA	2.63649	2.49183	2.36942	1.89144	1.8962	2.07951	1.98824	2.00897	2.24005	2.42764	1.95936	1.94811	1.3303	1.66705	1.87815	1.85548	1.93679
LPP_RS00210	lpp0042	WP_011212685.1	hypothetical protein	NA	+	323	NA	NA	NA	Uncharacterised	NA	NA	GO:0016021	not detected	not detected	NA	NA	NA	NA	NA	NA	NA	NA	NA	NA	NA	NA	NA	NA	NA	NA	NA	NA
LPP_RS00215	NA	WP_011945232.1	hypothetical protein	NA	-	191	NA	NA	NA	Uncharacterised	NA	NA	NA	woE25_96vs24_up, woE25_extraVs96_up	wE25_96vs24_up	NA	6.65197	6.31079	6.11356	7.59774	7.50722	8.94935	8.87702	8.9978	5.99426	6.37093	6.65825	7.69634	7.17601	7.62462	8.37403	8.2952	8.17066
LPP_RS00220	lpp0043	WP_011212686.1	hypothetical protein	NA	-	860	yneE	ion channel-forming bestrophin family protein	NA	membrane	Bestrophin	NA	GO:0016021	const	wE25_96vs24_down, wE25_extraVs96_up	NA	4.81715	4.94861	5.15444	4.49346	4.1922	5.14126	4.5206	4.04316	5.18918	5.37814	5.45609	3.61354	4.02462	3.23431	4.7198	4.31778	4.7673
LPP_RS00225	lpp0045	WP_011212688.1	sterol desaturase	NA	+	875	NA	NA	NA	fatty acid hydroxylase superfamily	FA_hydroxylase	NA	GO:0005506,GO:0016491,GO:0016021,GO:0055114,GO:0006633	woE25_96vs24_up, woE25_extraVs96_up	wE25_96vs24_up	NA	5.00268	5.00537	5.24875	7.69366	7.71434	9.4634	9.9054	10.6628	5.46707	5.34036	5.42241	8.42504	8.42394	8.20234	8.98404	9.32916	8.65328
LPP_RS00230	lpp0046	WP_011212689.1	hypothetical protein	NA	-	212	NA	NA	NA	Uncharacterised	NA	yes	NA	const	const	NA	8.72713	8.72972	8.53195	8.60651	8.48593	8.55668	8.18425	8.46862	8.2491	8.2045	8.4648	8.48692	8.46431	8.66483	7.9078	8.04915	7.77266
LPP_RS00235	lpp0047	WP_011212690.1	hypothetical protein	NA	+	398	NA	NA	NA	Uncharacterised	NA	yes	NA	woE25_96vs24_up, woE25_extraVs96_up	wE25_extraVs96_up	NA	4.21969	3.84957	3.71431	5.01659	4.60897	6.90006	6.2872	5.71341	4.82691	4.21912	4.4428	5.15742	4.79077	4.61274	6.65099	6.67865	6.61861
LPP_RS00240	lpp0048	WP_021460492.1	antibiotic acetyltransferase	NA	+	695	catB	chloramphenicol O-acetyltransferase type B [EC:2.3.1.28]	NA	chloramphenicol acetyltransferase	Hexapep_2,Hexapep	NA	GO:0016740	const	const	NA	3.79193	3.47106	3.45396	4.24822	4.14738	4.46183	4.03571	4.39679	4.16515	4.23806	3.75993	4.00972	3.74427	3.70759	4.60248	4.44487	4.23422
LPP_RS00245	lpp0049	WP_011212692.1	N-acetyltransferase	NA	+	878	NA	NA	NA	Acetyltransferase	Acetyltransf_1	NA	GO:0008080	const	const	NA	4.13255	3.78079	3.96591	4.35489	4.42997	3.88207	3.89555	4.14795	3.87794	3.71515	3.91996	4.40113	3.53327	4.35443	4.16298	3.88138	4.03445
LPP_RS00250	lpp0050	WP_080019860.1	amino acid permease	NA	+	1313	TC.APA	basic amino acid/polyamine antiporter, APA family	NA	Inner membrane transport	AA_permease_2,AA_permease	NA	GO:0016021,GO:0015171,GO:0003333	const	const	NA	4.62288	4.35336	4.41821	4.76501	4.79896	4.2563	4.57033	4.36255	4.55151	4.57667	4.34788	4.76106	4.58221	4.68383	4.10115	4.36407	4.16414
LPP_RS00255	lpp0051	WP_011212694.1	membrane protein	NA	+	866	NA	NA	NA	Uncharacterised	DUF4396	NA	GO:0016021	woE25_96vs24_up, woE25_extraVs96_up	wE25_96vs24_up	NA	5.18445	5.25931	5.44178	7.36717	7.23973	8.61799	8.90058	9.3346	5.13119	5.26894	5.55506	7.97237	8.1452	7.95113	8.11248	8.32501	7.84655
LPP_RS00260	lpp0052	WP_011212695.1	hypothetical protein	NA	-	248	NA	NA	NA	Uncharacterised	NA	NA	NA	woE25_96vs24_up, woE25_extraVs96_up	wE25_96vs24_up	NA	4.77739	4.69883	4.62779	9.36301	9.22407	11.0517	10.6685	11.2008	4.2444	4.432	4.63184	9.38953	8.86642	8.7719	9.86377	9.88841	9.29097
LPP_RS00265	lpp0053	WP_011212696.1	DUF421 domain-containing protein	NA	-	482	NA	NA	NA	of uncharacterised function (DUF421)	DUF421	NA	GO:0016021	const	const	NA	3.59356	3.46308	3.79893	3.89123	4.10779	4.28405	3.57069	3.48373	3.67727	3.77983	4.034	3.68047	3.89789	3.94731	4.16819	3.44483	3.93555
LPP_RS00270	lpp0054	WP_011212697.1	methylisocitrate lyase	NA	-	893	prpB	methylisocitrate lyase [EC:4.1.3.30]	map00640	methylisocitrate lyase	ICL,PEP_mutase	NA	GO:0000287,GO:0019629,GO:0046421	woE25_extraVs96_down	wE25_96vs24_down	NA	6.91018	6.84699	7.10012	7.36057	6.96621	5.15233	5.03078	4.76917	7.3089	7.48622	7.56959	6.4683	6.46171	6.35733	5.50807	5.39818	5.59855
LPP_RS00275	NA	WP_015444968.1	hypothetical protein	NA	-	194	NA	NA	NA	hypothetical protein	NA	NA	NA	woE25_extraVs96_down	const	NA	5.75631	6.37909	6.49633	7.21285	6.56158	5.36278	5.51007	5.1514	6.5736	7.44763	7.31256	7.04238	6.6218	6.47877	6.62854	6.17712	6.6065
LPP_RS00280	lpp0055	WP_011212698.1	hypothetical protein	NA	-	734	NA	NA	NA	Uncharacterised	NA	NA	GO:0016740	woE25_96vs24_up	const	NA	6.73241	6.94476	7.3336	8.50455	8.23545	8.10039	8.05022	7.25173	8.37543	8.64332	8.50332	8.79408	8.70778	8.63888	9.02387	9.05603	9.21933
LPP_RS00285	lpp0056	WP_011212699.1	hypothetical protein	NA	-	701	NA	NA	NA	Domain of Uncharacterised Function with PDB structure	Haem_oxygenas_2,DUF3865	NA	NA	woE25_96vs24_up	const	NA	8.16801	8.21605	8.27437	9.37966	9.37473	9.33036	8.99917	8.18083	9.93324	10.0913	9.97742	10.0098	9.95109	9.99542	9.85382	9.8445	9.92564
LPP_RS00290	lpp0057	WP_011212700.1	LysR family transcriptional regulator	NA	+	908	NA	NA	NA	Hca operon transcriptional activator	HTH_1,LysR_substrate	NA	GO:0003677,GO:0003700,GO:0006351,GO:0006355	woE25_extraVs96_up	const	NA	2.95623	3.03173	2.84935	3.54691	3.29485	4.48634	4.60357	4.91914	2.65688	2.6426	2.705	3.04944	3.35859	2.96838	3.74005	3.35289	3.52678
LPP_RS00295	lpp0058	WP_080019861.1	peptidase-C39 like family protein	NA	+	731	NA	NA	NA	peptidase C39 family	Peptidase_C39,Peptidase_C39_2	NA	NA	woE25_96vs24_up, woE25_extraVs96_up	wE25_96vs24_up	NA	5.45128	5.53408	5.4829	8.44399	8.39721	9.89528	10.2713	10.8647	5.3687	5.5803	5.54401	9.5013	9.42939	9.07971	9.5082	9.77583	9.02051
LPP_RS00300	lpp0059	WP_011212702.1	hypothetical protein	NA	+	560	NA	NA	NA	Uncharacterised	NA	NA	NA	woE25_96vs24_up, woE25_extraVs96_up	wE25_96vs24_up	NA	2.58575	2.69542	2.8317	5.06322	5.0479	5.71366	5.7685	6.45725	2.82479	3.21358	3.09384	5.90675	5.95991	5.82627	5.65329	6.02146	5.10408
LPP_RS00305	lpp0060	WP_011212703.1	MerR family transcriptional regulator	NA	-	404	merR	MerR family transcriptional regulator, mercuric resistance operon regulatory protein	NA	Mercuric resistance operon regulatory	MerR,MerR-DNA-bind,MerR_1	NA	GO:0003677,GO:0006355	woE25_extraVs96_up	wE25_extraVs96_up	NA	3.00312	3.22138	3.04172	3.27392	3.27252	5.18029	4.88709	4.91787	3.49469	3.28122	3.23109	3.24845	3.87021	2.96739	4.60348	4.37132	4.82058
LPP_RS00310	lpp0061	WP_011212704.1	glutaredoxin	NA	+	743	NA	NA	NA	glutaredoxin 3	MauE,Glutaredoxin	NA	GO:0005623,GO:0015035,GO:0030416,GO:0009055,GO:0016021,GO:0045454,GO:0055114	woE25_96vs24_up, woE25_extraVs96_up	wE25_96vs24_up	NA	4.05254	3.98761	3.84378	5.19758	5.22236	6.12635	6.38532	6.87355	4.03448	4.08847	3.86936	6.02277	5.83867	5.61357	5.61959	5.95469	5.23268
LPP_RS00315	lpp0062	WP_011212705.1	hypothetical protein	NA	+	1091	NA	NA	NA	Uncharacterised	NA	yes	GO:0016021	woE25_extraVs96_up	wE25_extraVs96_up	NA	2.71628	2.79392	2.7395	2.95323	2.89405	3.84574	3.67722	3.84527	3.23473	3.25593	3.07401	2.96526	2.95539	2.63513	3.95191	3.72275	3.96201
LPP_RS00320	lpp0063	NA	pseudo gene/integrase	NA	+	318	NA	NA	NA	NA	NA	NA	NA	const	wE25_96vs24_down	NA	4.09917	3.81362	3.96804	4.2802	4.35505	4.00179	4.02334	3.88508	4.37666	4.71691	4.27315	4.11525	3.99101	3.31272	3.88093	4.04483	3.75213
LPP_RS00325	lpp0064	WP_011212707.1	serine/threonine protein kinase	NA	-	1304	hipA	serine/threonine-protein kinase HipA [EC:2.7.11.1]	NA	serine threonine- kinase	Couple_hipA,HipA_C	NA	GO:0016310,GO:0016301	woE25_extraVs96_up	wE25_extraVs96_up	NA	3.25533	2.9531	3.02108	3.12413	3.3523	4.27472	4.13839	4.36628	3.18781	2.90815	2.94231	3.37574	2.96262	3.32045	4.5044	3.73257	4.09162
LPP_RS00330	lpp0065	WP_011212708.1	transcriptional regulator	NA	-	239	hipB	HTH-type transcriptional regulator / antitoxin HipB	NA	antitoxin	HTH_37,HTH_31,HTH_3	NA	GO:0043565	not detected	not detected	NA	NA	NA	NA	NA	NA	NA	NA	NA	NA	NA	NA	NA	NA	NA	NA	NA	NA
LPP_RS00335	NA	NA	pseudo gene/hypothetical protein	NA	+	236	NA	NA	NA	NA	NA	NA	NA	not detected	not detected	NA	NA	NA	NA	NA	NA	NA	NA	NA	NA	NA	NA	NA	NA	NA	NA	NA	NA
LPP_RS00340	lpp0067	WP_011212709.1	hypothetical protein	NA	+	365	NA	NA	NA	Uncharacterised	DUF5338	NA	NA	woE25_96vs24_up	wE25_extraVs96_up	NA	3.0938	3.06976	3.03749	3.89278	3.74841	4.4375	4.13082	4.21516	3.14771	3.17387	3.12565	3.39491	3.19967	3.61603	4.03152	3.89544	3.8424
LPP_RS00345	lpp0068	WP_011212710.1	hypothetical protein	NA	-	845	NA	NA	NA	Uncharacterised	NA	NA	NA	woE25_96vs24_up, woE25_extraVs96_up	wE25_96vs24_up	NA	4.02988	3.7847	4.19271	6.5558	6.40084	7.89616	8.03469	8.57143	4.42764	4.28225	4.66378	6.73647	6.14929	6.09489	7.20435	7.2214	6.76094
LPP_RS00350	NA	WP_041173947.1	hypothetical protein	NA	-	254	NA	NA	NA	Uncharacterised	NA	NA	GO:0016020,GO:0016021	woE25_96vs24_up, woE25_extraVs96_up	wE25_extraVs96_up	NA	4.0963	3.94379	3.74658	4.41585	4.32921	6.35536	6.34371	5.87158	3.73471	4.00779	4.11501	4.95009	4.04917	3.90975	5.68103	5.87949	6.04445
LPP_RS00355	lpp0070	WP_011212712.1	hypothetical protein	NA	+	941	NA	NA	NA	Uncharacterised	NA	NA	GO:0016021	woE25_96vs24_up, woE25_extraVs96_up	wE25_96vs24_up, wE25_extraVs96_up	NA	2.16555	2.1547	1.92539	5.46416	5.23948	7.76669	7.95285	8.58815	1.90656	2.11843	1.98207	6.37435	5.49784	5.31135	7.22916	7.36074	6.63899
LPP_RS00360	lpp0072	WP_011212714.1	integrase	NA	+	1220	NA	NA	NA	prophage CPS-53 integrase	Arm-DNA-bind_3,Phage_integrase	NA	GO:0003677,GO:0006310,GO:0015074	woE25_96vs24_up	wE25_96vs24_up	NA	1.91167	2.00396	2.12087	3.30026	3.13451	3.47205	3.66857	3.9982	2.37139	2.60308	2.31544	3.76142	3.64613	3.45249	3.51328	3.3442	2.99884
LPP_RS00365	lpp0073	WP_011212715.1	hypothetical protein	NA	+	323	NA	NA	NA	Phage-related	Gp49	NA	NA	woE25_96vs24_up, woE25_extraVs96_up	wE25_96vs24_up, wE25_extraVs96_up	NA	4.70046	4.37932	4.35858	5.31782	5.38718	7.27363	7.7506	8.35155	4.25477	4.42476	3.99803	5.31599	5.60306	5.56858	6.99332	7.20166	6.83868
LPP_RS00370	lpp0074	WP_011212716.1	transcriptional regulator	NA	+	284	NA	NA	NA	antitoxin	HTH_26,HTH_37,HTH_19,HTH_3,HTH_31	NA	GO:0043565	woE25_96vs24_up, woE25_extraVs96_up	wE25_96vs24_up	NA	7.26808	7.11463	7.13617	8.35374	8.56359	9.1202	9.61064	10.1273	7.27964	7.02682	6.98007	9.22554	9.27712	9.09624	8.82565	9.10433	8.50662
LPP_RS00375	lpp0075	WP_011212717.1	hypothetical protein	NA	+	833	NA	NA	NA	Uncharacterised	NA	NA	NA	woE25_96vs24_up	wE25_96vs24_up	NA	4.08853	3.80534	3.97979	5.14275	5.35731	5.38442	5.56459	5.9699	4.44827	4.39704	4.26585	5.66585	6.11779	5.84526	5.29952	5.42661	5.07385
LPP_RS00380	lpp0076	WP_011212718.1	hypothetical protein	NA	+	398	NA	NA	NA	Uncharacterised	DUF1780	NA	NA	woE25_96vs24_up, woE25_extraVs96_up	wE25_extraVs96_up	NA	3.27521	3.57792	3.46638	4.82245	4.69557	7.24969	6.85573	7.22384	3.88327	3.66156	3.56339	4.42007	3.66726	4.28602	6.33078	6.22568	5.99825
LPP_RS00385	lpp0077	WP_011212719.1	RND transporter	NA	+	3176	NA	NA	NA	cation efflux system	ACR_tran	NA	GO:0016021,GO:0006810,GO:0005215	woE25_96vs24_up	const	NA	2.08065	1.92587	2.17047	3.67117	3.47639	3.35182	3.24361	3.03794	1.97302	2.37206	2.3074	3.20316	2.79783	2.418	2.7851	2.55122	2.66989
LPP_RS00390	lpp0078	WP_011212720.1	hypothetical protein	NA	+	1145	NA	NA	NA	efflux RND transporter periplasmic adaptor subunit	Biotin_lipoyl_2,HlyD_3,HlyD_D23	NA	GO:0055085,GO:0016021	woE25_extraVs96_down	wE25_extraVs96_down	NA	4.99071	4.81921	4.68201	5.34426	5.1817	4.10371	4.24701	3.48167	4.17457	4.67611	4.66342	4.53667	4.63611	4.94999	3.29442	3.63459	3.37652
LPP_RS00395	lpp0079	WP_011212721.1	transporter	NA	+	1439	NA	NA	NA	efflux transporter outer membrane subunit	OEP,OEP	NA	GO:0016021,GO:0009279,GO:0008289,GO:0006810,GO:0005215	const	const	NA	4.80452	5.14035	5.01561	5.0477	4.61853	4.84086	4.78403	4.7743	4.17276	4.91356	4.99716	4.6015	4.63316	5.02654	4.21754	4.12019	4.08205
LPP_RS00400	lpp0080	WP_011212722.1	hypothetical protein	NA	-	308	NA	NA	NA	Uncharacterised	NA	NA	GO:0005524,GO:0004672,GO:0006468	not detected	not detected	NA	NA	NA	NA	NA	NA	NA	NA	NA	NA	NA	NA	NA	NA	NA	NA	NA	NA
LPP_RS00405	lpp0081	WP_011212723.1	hypothetical protein	NA	-	236	NA	NA	NA	kinase domain	Pkinase	NA	GO:0005524,GO:0004672,GO:0006468	not detected	not detected	NA	NA	NA	NA	NA	NA	NA	NA	NA	NA	NA	NA	NA	NA	NA	NA	NA	NA
LPP_RS00410	lpp0082	WP_011212724.1	hypothetical protein	NA	-	227	NA	NA	NA	Uncharacterised	NA	NA	GO:0005524,GO:0004672,GO:0006468	const	wE25_96vs24_down, wE25_extraVs96_up	NA	4.33779	4.54942	4.696	4.3941	4.2451	4.85637	4.76495	4.74465	5.01477	4.11289	4.58942	3.94866	4.35045	3.79905	5.09654	4.80537	4.9504
LPP_RS00415	lpp0083	WP_011212725.1	IS5 family transposase ISLpn10	NA	+	749	NA	NA	NA	Transposase and inactivated derivatives	DDE_Tnp_1_3,DDE_Tnp_1_2,DDE_Tnp_1,DUF4096	NA	GO:0003677,GO:0004803,GO:0016021,GO:0006313	const	const	NA	2.72693	2.33077	2.47066	2.46102	2.58844	2.58745	2.62328	2.49967	2.55688	2.87945	2.80568	2.35784	2.48904	2.68127	2.93101	2.85837	2.93072
LPP_RS00420	lpp0084	WP_011212726.1	hypothetical protein	NA	+	233	NA	NA	NA	Reverse transcriptase (RNA-dependent DNA polymerase)	NA	NA	GO:0016810,GO:0003964,GO:0006278	not detected	not detected	NA	NA	NA	NA	NA	NA	NA	NA	NA	NA	NA	NA	NA	NA	NA	NA	NA	NA
LPP_RS00425	lppt01	NA	tRNA-Asn	NA	-	75	NA	NA	NA	NA	NA	NA	NA	woE25_extraVs96_down	wE25_extraVs96_down	NA	6.98545	6.92498	6.93597	6.79727	6.19804	5.88352	5.79705	5.69644	6.49238	6.49801	6.4437	6.64717	6.74354	6.35046	5.75235	5.65677	5.42183
LPP_RS00430	lpp0085	WP_011212727.1	aspartate aminotransferase	NA	-	1178	aspB	aspartate aminotransferase [EC:2.6.1.1]	map00960,map01210,map00350,map00330,map00400,map01230,map00270,map00220,map00360,map00250	aspartate aminotransferase	DegT_DnrJ_EryC1,Aminotran_1_2	NA	GO:0030170,GO:0080130,GO:0009058,GO:0004069	const	wE25_96vs24_down	NA	6.22705	6.02097	5.98465	5.25899	5.19529	4.8217	4.77242	4.6713	6.07565	5.98123	5.88278	4.87635	5.08438	4.62872	4.39107	4.46076	4.41921
LPP_RS00435	lpp0086	WP_011212728.1	excinuclease ABC subunit B	NA	+	1991	uvrB	excinuclease ABC subunit B	map03420	excinuclease ABC subunit B	UVR,ResIII,Helicase_C,UvrB,UvrB_inter	NA	GO:0003677,GO:0005524,GO:0090305,GO:0009381,GO:0005737,GO:0006289,GO:0004386,GO:0009432	woE25_96vs24_up, woE25_extraVs96_up	wE25_96vs24_up	NA	4.87118	4.72684	4.79767	6.26215	6.06925	6.54309	7.28675	7.88869	5.10982	4.74391	4.72259	6.71938	6.57827	6.30491	6.22459	6.50369	6.14574
LPP_RS00440	lpp0087	WP_011212729.1	GGDEF-domain containing protein	NA	+	1613	NA	NA	NA	Bacteriophytochrome cph2	GGDEF,EAL	NA	NA	woE25_96vs24_up, woE25_extraVs96_up	wE25_96vs24_up	NA	3.48835	3.77332	3.60736	6.64437	6.17896	8.3394	8.72198	9.10808	3.65957	3.83973	3.76644	7.56335	7.20724	6.93383	7.80516	8.0611	7.35781
LPP_RS00445	lpp0088	WP_011212730.1	FMN-binding glutamate synthase family protein	NA	-	1571	NA	NA	NA	glutamate synthase [NADPH] large chain precursor	Glu_synthase	NA	GO:0006537,GO:0016021,GO:0055114,GO:0004355	woE25_96vs24_up, woE25_extraVs96_up	wE25_96vs24_up	NA	2.61533	2.32056	2.67142	7.54289	7.13762	8.42276	8.75603	8.91497	2.98855	2.95293	3.00437	7.4794	6.92008	6.71731	7.35543	7.5061	7.10932
LPP_RS00450	lpp0089	WP_011212731.1	cell division protein ZapA	NA	-	314	zapA	cell division protein ZapA	NA	Z ring-associated	ZapA	NA	GO:0051301,GO:0005737,GO:0007049	woE25_extraVs96_up	wE25_extraVs96_up	NA	5.14372	5.29749	5.21439	5.44096	5.73487	7.77532	7.33381	7.43384	5.48683	5.11707	5.22826	5.27976	4.1259	4.62802	6.89725	6.65375	6.9474
LPP_RS00455	lpp0090	WP_011212732.1	hypothetical protein	NA	+	581	NA	uncharacterized protein	NA	conserved exported precursor	UPF0149	NA	NA	const	wE25_96vs24_down	NA	5.23692	4.97379	5.00597	4.40896	4.2315	4.57355	4.04933	4.35213	5.06908	5.0052	5.01296	3.81654	3.86443	4.2921	4.51547	4.65001	4.7665
LPP_RS00460	lpp0091	WP_080020136.1	Xaa-Pro aminopeptidase	NA	+	1328	pepP	Xaa-Pro aminopeptidase [EC:3.4.11.9]	NA	Xaa-Pro aminopeptidase	AMP_N,Peptidase_M24	NA	GO:0006508,GO:0004177,GO:0030145	woE25_extraVs96_down	wE25_96vs24_down	NA	6.65351	6.60631	6.53244	5.74394	5.81967	4.33069	4.49086	4.37671	6.71835	6.60272	6.4759	4.87416	5.09858	5.19207	4.31244	4.43304	4.31925
LPP_RS00465	lpp0092	WP_011212734.1	2-octaprenyl-6-methoxyphenyl hydroxylase	NA	+	1202	ubiH	2-octaprenyl-6-methoxyphenol hydroxylase [EC:1.14.13.-]	map00130	2-octaprenyl-6-methoxyphenol hydroxylase	FAD_binding_3	NA	GO:0071949,GO:0008681,GO:0016709,GO:0055114,GO:0006744	woE25_96vs24_down, woE25_extraVs96_down	wE25_96vs24_down	NA	6.83656	7.05445	7.10447	5.77139	5.69311	4.52171	4.96892	4.59705	6.5568	6.80041	6.74147	5.23597	5.51244	5.52779	4.77047	4.71715	4.78623
LPP_RS00470	lpp0093	WP_011212735.1	2-polyprenyl-6-methoxyphenol 4-hydroxylase	NA	+	1163	ubiI	2-polyprenylphenol 6-hydroxylase [EC:1.14.13.240]	map00130	2-octaprenyl-3-methyl-6-methoxy-1%2C4-benzoquino l hydroxylase	FAD_binding_2,SE,DAO,FAD_binding_3	NA	GO:0071949,GO:0016709,GO:0055114,GO:0006744	woE25_96vs24_down, woE25_extraVs96_down	wE25_96vs24_down, wE25_extraVs96_down	NA	7.27892	7.48763	7.39026	5.96786	5.97203	4.8273	4.87323	4.50003	6.99632	7.39272	7.10672	5.39618	5.93281	5.81163	4.59235	4.60591	4.82344
LPP_RS00475	lpp0094	WP_011212736.1	hypothetical protein	NA	+	767	NA	NA	NA	Uncharacterised	NA	yes	NA	const	wE25_96vs24_down	NA	6.13022	6.45635	6.41658	5.96526	6.3643	7.25955	6.35488	6.82001	7.38065	7.2495	6.82786	5.75031	6.21549	5.96435	6.75352	6.3499	6.32693
LPP_RS00480	lpp0095	WP_021437233.1	hypothetical protein	NA	-	1325	NA	NA	NA	Uncharacterised	NA	yes	NA	woE25_extraVs96_up	wE25_96vs24_up	NA	4.03943	3.8707	3.96199	4.52521	4.36682	5.68412	5.47928	5.70681	4.25051	4.0525	3.95206	5.53295	5.4797	5.33496	6.15144	6.23664	6.08744
LPP_RS00485	lpp0096	WP_011212738.1	hypothetical protein	NA	+	458	NA	NA	NA	Uncharacterised	NA	NA	NA	woE25_extraVs96_up	wE25_extraVs96_up	NA	4.23825	4.26936	4.28618	4.77721	4.54797	6.30459	5.70275	5.96595	5.21508	5.32369	5.07304	4.37805	4.79556	4.5494	5.76891	5.41428	5.26381
LPP_RS00490	lpp0097	WP_011212739.1	alpha-L-glutamate ligase-like protein	NA	-	947	NA	NA	NA	Glutathione synthase Ribosomal S6 modification enzyme (glutaminyl transferase)	ATPgrasp_ST	NA	GO:0005524,GO:0046872,GO:0016740,GO:0016874	woE25_96vs24_down, woE25_extraVs96_down	wE25_96vs24_down	NA	7.66659	7.45573	7.67011	6.29816	6.19538	4.1739	4.43737	3.83177	6.53238	6.53865	6.63504	4.57446	4.54361	4.27147	3.50081	3.73081	4.29172
LPP_RS00495	lpp0098	WP_011212740.1	membrane protein	NA	-	1523	NA	NA	NA	Uncharacterised	Transglut_i_TM,7TM_transglut	NA	GO:0016021,GO:0016787	woE25_extraVs96_down	wE25_96vs24_down	NA	5.17965	4.4691	4.70725	4.32939	4.18688	1.8818	1.99256	1.62526	4.3714	3.80939	3.9963	2.64456	1.95572	2.00658	1.8064	1.83449	2.22847
LPP_RS00500	lpp0099	WP_011212741.1	hypothetical protein	NA	-	527	NA	NA	NA	secreted	Zn_protease	NA	NA	woE25_96vs24_down, woE25_extraVs96_down	wE25_96vs24_down, wE25_extraVs96_up	NA	5.00084	4.69126	4.57548	3.9076	3.67001	3.02159	2.98421	2.74885	4.51256	4.37003	4.02504	2.73355	2.8422	2.85678	3.07081	3.15656	3.55325
LPP_RS00505	lpp0100	WP_080019862.1	hypothetical protein	NA	+	1946	NA	NA	NA	Uncharacterised	NA	NA	GO:0016021	woE25_extraVs96_down	wE25_96vs24_down	NA	4.61558	4.50813	4.55437	3.75012	4.13319	3.01088	2.95296	2.70341	4.21791	4.094	4.02475	2.83338	2.38505	2.84822	2.27767	2.22438	2.73562
LPP_RS00510	lpp0101	WP_011212743.1	hypothetical protein	NA	-	590	NA	NA	NA	Uncharacterised	DUF4254	NA	NA	const	const	NA	7.76582	7.62125	7.72596	6.7448	6.73364	7.67841	7.59889	7.37407	7.22225	6.99405	7.26793	6.46127	6.28248	6.10654	7.15424	7.09879	7.06798
LPP_RS00515	lpp0102	WP_080019863.1	ABC transporter substrate-binding protein	NA	-	773	artI	arginine transport system substrate-binding protein	map02010	ABC transporter arginine-binding 1 precursor	SBP_bac_3	NA	GO:0016021	woE25_96vs24_up, woE25_extraVs96_up	wE25_96vs24_up, wE25_extraVs96_up	NA	2.68142	2.78164	2.82338	7.40813	7.02168	9.88859	9.85218	10.3654	3.18818	2.95326	2.6288	7.69323	7.14442	6.81488	9.02888	9.05836	8.36419
LPP_RS00520	lpp0103	WP_011212745.1	DUF188 domain-containing protein	NA	-	446	NA	uncharacterized protein	NA	Uncharacterized BCR%2C family COG1671	DUF188	NA	NA	woE25_extraVs96_up	wE25_extraVs96_up	NA	3.54461	3.32561	3.38106	3.0062	3.27075	4.53687	4.29082	4.43831	3.25601	3.66825	3.44497	3.62724	2.48795	3.09753	4.3014	4.56525	4.51928
LPP_RS00525	lpp0104	WP_011212746.1	hypothetical protein	NA	+	3974	NA	NA	NA	Uncharacterised	NA	yes	NA	woE25_96vs24_down	wE25_96vs24_down	NA	5.90336	5.9152	6.12836	4.91428	4.65675	4.3012	4.232	3.7125	5.85934	5.8656	6.18162	4.75745	4.79356	4.96203	4.61139	4.51048	4.83612
LPP_RS00530	lpp0105	WP_011212747.1	hypothetical protein	NA	+	464	NA	NA	NA	Uncharacterised	NA	NA	NA	const	const	NA	6.72058	6.94634	6.7873	6.70333	6.82407	6.82806	6.62389	6.44891	7.12232	7.1835	7.20787	6.51005	7.12259	6.81282	6.52376	6.58139	6.66463
LPP_RS00535	lpp0106	WP_011212748.1	ribonuclease R	NA	+	2180	rnr	ribonuclease R [EC:3.1.-.-]	map03018	ribonuclease R	S1,OB_RNB,CSD2,RNB	NA	GO:0008859,GO:0090503,GO:0003723,GO:0005737	const	wE25_96vs24_down, wE25_extraVs96_up	NA	5.73522	5.56923	5.69942	5.78315	5.62053	5.89277	5.76027	5.00286	5.95249	5.8752	5.83932	5.05323	4.47503	4.71935	5.8206	5.608	6.01855
LPP_RS00540	lpp0107	WP_072355902.1	23S rRNA (guanosine(2251)-2'-O)-methyltransferase RlmB	NA	+	776	rlmB	23S rRNA (guanosine2251-2'-O)-methyltransferase [EC:2.1.1.185]	NA	23S rRNA (guanosine-2 -O-)-methyltransferase	SpoU_sub_bind,SpoU_methylase	NA	GO:0000451,GO:0003723,GO:0005737,GO:0070039	woE25_96vs24_down, woE25_extraVs96_down	wE25_96vs24_down	NA	7.81476	7.70218	7.63137	6.38597	6.19825	4.20165	4.08594	3.5132	7.2716	7.49185	7.59943	4.67972	5.13112	5.00203	4.09796	4.40309	4.49332
LPP_RS00545	lpp0108	WP_011212750.1	ribose-5-phosphate isomerase	NA	+	650	rpiA	ribose 5-phosphate isomerase A [EC:5.3.1.6]	map00710,map00030,map01230,map01200	ribose-5-phosphate isomerase A	Rib_5-P_isom_A	NA	GO:0009052,GO:0004751	woE25_96vs24_down, woE25_extraVs96_down	wE25_96vs24_down, wE25_extraVs96_down	NA	8.39345	8.45349	8.37289	6.73468	6.35958	4.44976	4.80597	4.45877	7.84983	8.38607	8.50436	5.72017	5.65399	5.94328	4.67694	4.31516	4.79718
LPP_RS00550	lpp0109	WP_011212751.1	5' nucleotidase	NA	+	1379	NA	NA	NA	HAD superfamily (subfamily IG) hydrolase%2C 5 -nucleotidase	5_nucleotid	NA	GO:0042802,GO:0046872,GO:0016787	woE25_96vs24_down, woE25_extraVs96_down	wE25_96vs24_down, wE25_extraVs96_down	NA	8.55126	8.94871	8.84117	6.58134	6.49146	4.39892	4.35924	3.99077	8.28521	8.6622	8.77995	5.29997	4.97509	5.65733	4.27899	4.13878	4.45263
LPP_RS00555	lpp0110	WP_011212752.1	hypothetical protein	NA	+	1193	NA	NA	NA	Uncharacterised	NA	yes	NA	woE25_extraVs96_down	wE25_96vs24_down	NA	6.40737	6.58255	6.82282	6.21256	6.75756	5.24488	4.6184	5.17817	6.63339	6.45733	6.42887	4.84409	5.12633	5.39479	4.45299	4.34781	4.28039
LPP_RS00560	NA	NA	pseudo gene/alkylphosphonate utilization protein	NA	+	326	NA	NA	NA	NA	NA	NA	NA	woE25_extraVs96_up	wE25_96vs24_up	NA	5.07356	4.9531	5.33323	5.49692	5.53545	6.51228	6.29702	6.53024	5.05753	4.65347	5.02724	6.38493	5.96634	5.80996	6.6698	6.85897	6.6107
LPP_RS00565	lpp0112	WP_011212753.1	response regulator	NA	+	452	NA	NA	NA	response regulator receiver domain	Response_reg	NA	GO:0000160,GO:0016310,GO:0016301,GO:0005622	const	const	NA	6.23087	6.27478	6.1132	6.11217	6.33743	6.48275	5.80031	5.85075	5.86767	5.6041	5.81493	5.55335	5.43332	5.28567	6.16447	5.93156	5.73146
LPP_RS00570	lpp0113	WP_011212754.1	DNA polymerase I	NA	-	2690	polA	DNA polymerase I [EC:2.7.7.7]	map03030,map03420,map03440,map00230,map00240,map03410	DNA polymerase I	5_3_exonuc,DNA_pol_A_exo1,5_3_exonuc_N,DNA_pol_A	NA	GO:0003677,GO:0008408,GO:0090305,GO:0003887,GO:0006261,GO:0071897	woE25_96vs24_down, woE25_extraVs96_down	wE25_96vs24_down, wE25_extraVs96_down	NA	7.03222	7.00184	7.12601	5.34938	5.36495	2.92473	3.20786	2.54331	6.27582	6.15223	6.15258	3.97464	3.73062	3.77039	2.4752	2.71807	3.17951
LPP_RS00575	lpp0114	WP_010945861.1	UDP-3-O-(3-hydroxymyristoyl)glucosamine N-acyltransferase	NA	-	1070	lpxD	UDP-3-O-[3-hydroxymyristoyl] glucosamine N-acyltransferase [EC:2.3.1.191]	map00540	UDP-3-O-acylglucosamine N-acyltransferase	Hexapep,Hexapep,Hexapep_2,Hexapep,Hexapep,LpxD,Hexapep	NA	GO:0009245,GO:0016410	const	wE25_96vs24_down	NA	4.71242	4.48885	4.37055	3.88452	3.83976	3.24307	3.08243	3.44274	3.79125	3.73263	3.6753	2.07491	2.35712	2.51588	2.97428	2.79883	2.89685
LPP_RS00580	lpp0115	WP_010945862.1	hypothetical protein	NA	+	782	NA	NA	NA	Opacity and related surface antigens	OMP_b-brl	NA	GO:0016021	const	wE25_96vs24_down, wE25_extraVs96_up	NA	4.86382	4.47687	4.53201	5.17989	5.06272	5.97211	5.42689	4.63126	5.45521	5.11256	5.0111	3.65602	3.50662	3.94452	5.62472	5.09203	5.96872
LPP_RS00585	lpp0116	WP_011212756.1	3-oxoacyl-ACP synthase	NA	-	1229	fabF	3-oxoacyl-[acyl-carrier-protein] synthase II [EC:2.3.1.179]	map00780,map00061,map01212	3-oxoacyl-[acyl-carrier- ] synthase 2	Thiolase_N,Ketoacyl-synt_C,ketoacyl-synt	NA	GO:0004315,GO:0033817,GO:0008152	const	const	NA	5.97738	5.67637	5.72179	6.06358	5.9881	5.66478	5.61468	5.97486	5.76528	5.72295	5.6827	5.37446	5.11262	5.08244	4.79381	4.95832	5.12585
LPP_RS00590	lpp0117	WP_011212757.1	N-acetyltransferase	NA	-	860	NA	NA	NA	ribosomal- -alanine N-acetyltransferase	FR47,Acetyltransf_7,Acetyltransf_7,Acetyltransf_10,Acetyltransf_1,Acetyltransf_1	yes	GO:0008080	woE25_96vs24_up, woE25_extraVs96_up	wE25_extraVs96_up	vipF, core Dot/Icm secretion substrate (Gomez-Valero et al. 2014)	4.36602	4.08547	4.29264	5.1941	5.19686	7.07707	6.98631	7.57514	4.3061	4.07961	3.82051	4.57915	4.22886	4.33049	6.28841	6.1678	5.86272
LPP_RS00595	lpp0118	WP_011212758.1	peptide-methionine (S)-S-oxide reductase	NA	-	575	msrA	peptide-methionine (S)-S-oxide reductase [EC:1.8.4.11]	NA	peptide methionine sulfoxide reductase	PMSR	NA	GO:0030091,GO:0006979,GO:0006464,GO:0008113,GO:0055114	const	wE25_extraVs96_up	NA	3.21175	3.00378	3.45287	3.20805	3.15047	3.91098	3.39784	3.63148	3.03118	3.08466	2.75049	3.0741	2.34814	2.85024	3.68228	3.37876	3.45494
LPP_RS00600	lpp0119	WP_011212759.1	hypothetical protein	NA	-	596	NA	NA	NA	inner membrane	CDP-OH_P_transf	NA	GO:0016021,GO:0016780,GO:0008654	woE25_extraVs96_up	wE25_96vs24_down, wE25_extraVs96_up	NA	2.94517	3.23121	3.06176	3.0338	2.85248	5.20969	4.94863	4.16747	3.33629	3.2091	3.07114	2.68749	2.81869	2.24786	4.37765	4.53892	4.67447
LPP_RS00605	lpp0120	WP_011212760.1	uracil permease	NA	-	1280	pbuG	putative MFS transporter, AGZA family, xanthine/uracil permease	NA	Probable adenine permease	Xan_ur_permease	NA	GO:0016021,GO:1904823,GO:0005345	const	const	NA	2.46085	2.53635	2.5729	2.86337	2.76667	2.76877	2.39402	2.69386	2.51939	2.68027	2.61101	2.89533	2.5719	3.11026	2.45044	2.60957	2.40531
LPP_RS00610	lpp0121	WP_010945868.1	hypothetical protein	NA	-	806	NA	NA	NA	Uncharacterised ACR%2C family COG1723	DUF155	yes	GO:0016021	woE25_96vs24_up, woE25_extraVs96_up	wE25_96vs24_up, wE25_extraVs96_up	ravC, core Dot/Icm secretion substrate (Gomez-Valero et al. 2014)	4.13606	4.09311	4.2838	5.55388	5.42167	7.42862	7.37791	7.81186	4.60764	4.70588	4.46885	5.8337	5.3807	5.22424	6.96188	6.96694	6.76209
LPP_RS00615	lpp0122	WP_010945870.1	hypothetical protein	NA	-	269	NA	NA	NA	Uncharacterised	NA	NA	GO:0003677	woE25_96vs24_up, woE25_extraVs96_up	wE25_extraVs96_up	NA	5.28476	5.1262	5.13169	6.43439	6.3359	8.74085	8.14246	7.24364	5.00833	4.87393	5.24129	5.04076	4.55734	5.56083	7.09545	6.64146	7.57666
LPP_RS00620	lpp0123	WP_011212761.1	hypothetical protein	NA	+	1802	NA	NA	NA	branched-chain alpha-keto acid dehydrogenase subunit E2	2-oxoacid_dh	NA	GO:0016746,GO:0008152	woE25_96vs24_down, woE25_extraVs96_down	wE25_96vs24_down	NA	6.89701	6.39734	6.70761	5.55448	5.65229	4.11913	4.08765	3.37432	7.14083	6.7784	6.68934	3.88242	3.46923	3.78656	3.8791	3.65145	4.16541
LPP_RS00625	lpp0124	WP_080019864.1	peptide ABC transporter substrate-binding protein	NA	+	1040	FDFT1	farnesyl-diphosphate farnesyltransferase [EC:2.5.1.21]	NA	farnesyl-diphosphate farnesyltransferase	SQS_PSY	NA	NA	woE25_96vs24_down, woE25_extraVs96_down	wE25_96vs24_down	NA	6.62622	6.43528	6.81774	5.19026	5.35482	3.41508	3.24234	2.86723	6.77682	6.56539	6.7534	3.77167	3.79367	3.9716	2.87667	3.09896	3.69152
LPP_RS00630	lpp0125	WP_011212763.1	IS4 family transposase ISLpn1	NA	-	1196	NA	NA	NA	Transposase	DDE_Tnp_1	NA	GO:0003677,GO:0004803,GO:0016021,GO:0006313	const	const	NA	1.94034	2.03262	2.1937	1.78584	2.09389	2.13202	1.72279	2.26255	2.70126	2.1622	2.59222	2.01752	2.07989	2.50256	2.11989	1.26192	2.06312
LPP_RS00635	lpp0126	WP_011212764.1	hypothetical protein	NA	-	3221	NA	NA	NA	Ankyrin repeats (3 copies)	NA	NA	NA	const	const	NA	4.44811	4.38915	4.41379	4.41664	4.48645	4.82164	4.59402	4.88737	5.29547	4.92749	4.74755	4.72902	4.96241	4.79888	4.66755	4.66953	4.54823
LPP_RS00640	lpp0127	WP_021436973.1	histidine kinase	NA	-	1244	NA	NA	NA	EAL domain	EAL,HDOD	NA	GO:0016310,GO:0016301	woE25_96vs24_up	const	NA	4.71168	4.80838	4.62186	5.71947	5.71606	6.81551	6.60183	6.60795	5.0025	5.1289	5.15873	6.25666	5.81828	5.78537	6.81854	6.84064	6.74036
LPP_RS00645	lpp0128	WP_011212766.1	glycine dehydrogenase (decarboxylating)	NA	-	1454	gcvPB	glycine dehydrogenase subunit 2 [EC:1.4.4.2]	map01200,map00630,map00260	Probable glycine dehydrogenase [decarboxylating] subunit 2	Beta_elim_lyase,Aminotran_5,GDC-P	NA	GO:0019464,GO:0004375,GO:0055114	woE25_96vs24_down	wE25_96vs24_down, wE25_extraVs96_down	NA	8.87133	9.16172	8.93345	7.47139	7.46822	6.51854	7.20458	7.57943	8.92864	9.25744	9.04076	7.63844	7.92301	8.0062	6.56553	6.87441	6.59189
LPP_RS00650	lpp0129	WP_011212767.1	hypothetical protein	NA	-	308	NA	NA	NA	GTP cyclohydrolase	YCII	NA	GO:0016787	woE25_96vs24_down	wE25_extraVs96_down	NA	8.42597	8.50927	8.2796	7.10884	7.25867	6.49001	7.20453	7.41801	8.21883	8.34627	8.17527	7.45368	7.69466	7.63081	6.30375	6.72277	6.42751
LPP_RS00655	lpp0130	WP_011212768.1	glycine dehydrogenase	NA	-	1370	gcvPA	glycine dehydrogenase subunit 1 [EC:1.4.4.2]	map00260,map00630,map01200	Probable glycine dehydrogenase [decarboxylating] subunit 1	GDC-P	NA	GO:0009116,GO:0019464,GO:0004375,GO:0055114	woE25_96vs24_down	const	NA	8.56925	8.60376	8.46238	7.57108	7.52459	6.81924	7.37752	7.60653	8.51486	8.56909	8.28914	7.63324	7.77303	7.39605	6.63651	6.82904	6.72583
LPP_RS00660	lpp0131	WP_010945878.1	glycine cleavage system protein H	NA	-	377	gcvH	glycine cleavage system H protein	map01200,map00630,map00260	glycine cleavage system H	Biotin_lipoyl,GCV_H	NA	GO:0019464,GO:0005960	const	const	NA	8.46482	8.34891	7.8593	7.62906	7.49898	7.17938	7.94175	8.23367	8.11289	8.01769	8.04973	7.30645	7.43161	7.12145	7.24541	7.41619	7.27731
LPP_RS00665	lpp0132	WP_011212769.1	aminomethyltransferase	NA	-	1082	gcvT	aminomethyltransferase [EC:2.1.2.10]	map00630,map01200,map00260,map00670	aminomethyltransferase	GCV_T_C,GCV_T	NA	GO:0090502,GO:0004526,GO:0008483,GO:0019464,GO:0006396,GO:0004047,GO:0032259	const	const	NA	5.90651	5.97494	5.95251	5.96759	6.05625	6.30966	6.32775	6.10814	6.22204	6.30958	5.96868	5.79345	5.61869	5.49737	6.18129	6.29089	6.34311
LPP_RS00670	lpp0133	WP_010945880.1	hypothetical protein	NA	+	479	NA	NA	NA	of uncharacterised function (DUF3592)	DUF3592	NA	GO:0016021	woE25_96vs24_up, woE25_extraVs96_up	wE25_96vs24_up	NA	3.47528	3.17651	3.22592	5.72406	5.65483	6.81819	7.09904	7.6455	3.33902	3.25132	3.31925	5.99678	5.55449	5.59935	6.44716	6.59375	6.2326
LPP_RS00675	lpp0134	WP_011212770.1	type IV secretion system protein IcmL	NA	-	530	NA	NA	NA	macrophage killing with similarity to conjugation	T4BSS_DotI_IcmL	NA	NA	woE25_96vs24_up, woE25_extraVs96_up	wE25_96vs24_up, wE25_extraVs96_up	NA	4.49613	4.54226	4.55779	6.91668	7.06568	9.51619	10.0148	10.7098	4.10142	4.44338	4.31578	7.32112	7.76545	7.55295	9.02385	9.2906	8.64011
LPP_RS00680	lpp0135	WP_011212771.1	sulfonate ABC transporter permease	NA	+	1739	ABC.SN.P	NitT/TauT family transport system permease protein	NA	glycine betaine transporter membrane	BPD_transp_1,BPD_transp_1	NA	GO:0016021,GO:0006810,GO:0005886	const	wE25_extraVs96_up	NA	3.27846	3.27647	3.31855	3.56359	3.17635	3.96941	4.06375	3.95097	3.03235	2.87961	2.65259	3.44093	2.71806	2.86825	4.07018	4.0714	4.00585
LPP_RS00685	lpp0136	WP_010945883.1	ABC transporter ATP-binding protein	NA	+	1298	ABC.SN.A	NitT/TauT family transport system ATP-binding protein	NA	bicarbonate transport ATP-binding	ABC_tran,AAA_assoc_C	NA	GO:0016887,GO:0005524	woE25_96vs24_down	const	NA	6.99231	6.8813	6.99864	5.94436	5.86797	4.90973	5.0716	4.93573	6.51526	6.44476	6.46844	5.54684	5.53003	5.50006	4.7631	4.6954	4.99828
LPP_RS00690	lpp0137	WP_072368620.1	disulfide bond formation protein DsbA	NA	-	653	dsbA	thiol:disulfide interchange protein DsbA	map01503	thiol:disulfide interchange precursor	DSBA	NA	GO:0015035,GO:0045454,GO:0055114,GO:0042597	const	const	NA	7.40563	7.22152	7.42487	7.1841	7.2593	7.03446	6.81361	6.9213	7.30202	7.17277	7.08988	6.71716	6.52116	6.28302	6.23292	6.23527	6.32365
LPP_RS00695	lpp0138	WP_011212773.1	cytochrome c	NA	-	602	NA	NA	NA	cytochrome c4 precursor	Cytochrome_CBB3,Cytochrome_CBB3,Cytochrom_C,Cytochrom_C	NA	GO:0005506,GO:0009055,GO:0042597,GO:0020037	woE25_extraVs96_up	wE25_extraVs96_up	NA	5.07652	4.74538	4.27539	4.23924	4.25759	5.55373	4.95151	4.76553	4.45479	4.13551	4.22256	4.08154	3.95152	3.91484	5.38189	5.2904	5.40125
LPP_RS00700	lpp0139	WP_011212774.1	GTP-binding protein	NA	+	602	engB	GTP-binding protein	NA	Probable GTP-binding	FeoB_N,MMR_HSR1	NA	GO:0000287,GO:0005525,GO:0051301,GO:0003924,GO:0007049	const	wE25_96vs24_down, wE25_extraVs96_up	NA	4.08841	4.22064	4.28556	4.01716	3.43431	4.21343	4.01469	3.91666	4.09254	3.62212	3.80731	2.90468	3.1869	3.42118	4.02807	4.10729	3.92718
LPP_RS00705	lpp0140	WP_011212775.1	hypothetical protein	NA	+	3311	NA	NA	NA	Uncharacterised	NA	yes	NA	woE25_96vs24_down, woE25_extraVs96_down	wE25_96vs24_down	NA	6.09802	5.985	6.12027	4.63759	4.82475	3.68205	3.57778	3.59729	5.85671	5.56394	5.53656	4.50905	4.80149	4.58496	4.19872	4.47335	4.36253
LPP_RS00710	lpp0141	WP_025519195.1	acetyl-coenzyme A synthetase	NA	-	1883	ACSS	acetyl-CoA synthetase [EC:6.2.1.1]	map00680,map00640,map00630,map00720,map00010,map00620,map01200	acetyl-coenzyme A synthetase	ACAS_N,AMP-binding_C,AMP-binding	NA	GO:0003987,GO:0016208,GO:0019427	woE25_96vs24_down, woE25_extraVs96_down	wE25_96vs24_down	NA	8.04633	8.35666	8.25302	6.57588	6.56718	5.24898	5.60569	4.97321	7.70252	8.13419	7.94668	6.03577	6.2164	6.62122	5.38901	5.11616	5.49615
LPP_RS00715	lpp0142	WP_080019865.1	3-hydroxyisobutyrate dehydrogenase	NA	-	917	mmsB	3-hydroxyisobutyrate dehydrogenase [EC:1.1.1.31]	map00280	3-hydroxyisobutyrate dehydrogenase	F420_oxidored,NAD_binding_11,NAD_binding_2	NA	GO:0004616,GO:0051287,GO:0006574,GO:0055114,GO:0008442	woE25_extraVs96_down	wE25_96vs24_down, wE25_extraVs96_down	NA	7.74671	7.78103	7.6425	6.93157	6.8806	4.98019	5.51285	4.75131	7.64245	7.9412	7.68327	6.32897	6.88102	6.75245	5.2163	5.21232	5.45765
LPP_RS00720	lpp0143	WP_080019866.1	methylmalonate-semialdehyde dehydrogenase (CoA acylating)	NA	-	1526	mmsA	malonate-semialdehyde dehydrogenase (acetylating) / methylmalonate-semialdehyde dehydrogenase [EC:1.2.1.18 1.2.1.27]	map01200,map00410,map00640,map00562,map00280	methylmalonate-semialdehyde dehydrogenase ( acylating)	Aldedh	NA	GO:0004491,GO:0055114	woE25_extraVs96_down	const	NA	7.6472	7.67686	7.59035	7.35246	7.28287	6.26072	6.37957	5.5941	7.83122	8.10902	7.70765	6.94535	7.03134	7.24253	6.06112	5.8678	6.40506
LPP_RS00725	lpp0145	WP_011212780.1	hypothetical protein	NA	+	2468	NA	NA	NA	Uncharacterised	PI_PP_I,PI_PP_C	yes	NA	const	const	NA	6.96515	6.32526	6.69886	7.44186	7.32698	7.41806	7.28977	6.85866	6.98907	6.5831	6.67736	6.88177	6.59365	6.71736	7.07726	6.9631	7.22015
LPP_RS00730	lpp0146	WP_011212781.1	4-hydroxy-tetrahydrodipicolinate reductase	NA	-	731	dapB	4-hydroxy-tetrahydrodipicolinate reductase [EC:1.17.1.8]	map00300,map01230,map00261	dihydrodipicolinate reductase	DapB_N,DapB_C	NA	GO:0050661,GO:0016726,GO:0005737,GO:0051287,GO:0009089,GO:0008839,GO:0055114,GO:0019877	woE25_96vs24_up	wE25_96vs24_up	NA	5.48415	5.18308	5.34151	7.53434	7.36699	7.11675	7.66332	8.31418	5.81649	5.62533	5.43039	8.14875	8.09929	7.44622	6.96556	7.14663	6.72375
LPP_RS00735	lpp0147	WP_011212782.1	hypothetical protein	NA	-	185	NA	NA	NA	hypothetical protein	NA	NA	GO:0016021	woE25_96vs24_up, woE25_extraVs96_up	wE25_96vs24_up, wE25_extraVs96_up	NA	5.2514	5.02388	4.84215	7.85157	7.33847	10.0263	10.3661	10.733	5.02408	5.38474	4.88458	8.10635	7.26586	7.08952	9.28938	9.56385	9.11499
LPP_RS00740	lpp0148	WP_011212783.1	activator of prop osmoprotectant transporter	NA	+	692	proQ	ProP effector	NA	effector	ProQ	NA	GO:0005737	woE25_extraVs96_down	wE25_96vs24_down	NA	5.73175	5.50108	5.34647	4.96695	4.80363	3.35778	3.52233	2.99259	5.78356	5.1377	5.30032	3.30696	3.37615	3.99756	3.41507	3.65675	3.52561
LPP_RS00745	lpp0149	WP_011212784.1	hypothetical protein	NA	+	1070	NA	NA	NA	Uncharacterised	NA	NA	NA	woE25_extraVs96_down	wE25_96vs24_down	NA	5.32993	4.96024	5.30642	4.93717	4.74735	2.69856	2.89357	2.33322	4.90729	4.72623	4.77992	2.9933	2.90896	2.59141	2.4485	2.29432	2.80811
LPP_RS00750	lpp0150	WP_011212785.1	hypothetical protein	NA	-	5627	NA	NA	NA	Uncharacterised	NA	yes	NA	woE25_96vs24_up, woE25_extraVs96_up	wE25_96vs24_up	NA	3.2184	3.37774	3.23059	7.73727	7.75561	8.55818	9.26108	9.93197	2.78206	3.19713	3.37969	8.24491	8.59755	8.42828	8.04573	8.41701	7.71047
LPP_RS00755	lpp0151	WP_011212786.1	pyruvate kinase	NA	-	1424	PK	pyruvate kinase [EC:2.7.1.40]	map01200,map00230,map01230,map00620,map00010,map04922	pyruvate kinase II	PK_C,PK	NA	GO:0000287,GO:0004743,GO:0030955,GO:0006096,GO:0016301	woE25_96vs24_down, woE25_extraVs96_down	wE25_96vs24_down, wE25_extraVs96_down	NA	7.92295	8.40015	8.35878	6.67347	6.58062	5.194	5.10439	4.34679	7.67758	8.16197	8.18763	6.24257	6.29082	6.65264	5.3474	5.06132	5.36877
LPP_RS00760	lpp0152	WP_011212787.1	phosphoglycerate kinase	NA	-	1190	PGK	phosphoglycerate kinase [EC:2.7.2.3]	map00010,map01200,map00710,map01230	phosphoglycerate kinase	PGK	NA	GO:0005524,GO:0005737,GO:0004618,GO:0006096	woE25_96vs24_down, woE25_extraVs96_down	wE25_96vs24_down, wE25_extraVs96_down	NA	9.27252	9.74953	9.5244	7.34019	7.3428	5.58043	5.64782	4.91075	9.3589	9.7223	9.45715	6.97739	7.14597	7.341	5.92864	5.62922	6.15822
LPP_RS00765	lpp0153	WP_080019867.1	type I glyceraldehyde-3-phosphate dehydrogenase	NA	-	1028	GAPDH	glyceraldehyde 3-phosphate dehydrogenase [EC:1.2.1.12]	map01200,map00010,map00710,map01230	glyceraldehyde-3-phosphate dehydrogenase 1	Gp_dh_N,Gp_dh_C	NA	GO:0050661,GO:0051287,GO:0055114,GO:0006006,GO:0016620	woE25_96vs24_down, woE25_extraVs96_down	wE25_96vs24_down, wE25_extraVs96_down	NA	9.61585	9.85909	9.63341	7.59357	7.67577	5.80649	5.82905	5.05023	9.71265	9.93229	9.57602	7.3206	7.38238	7.22502	5.95458	6.041	6.21174
LPP_RS00770	lpp0154	WP_080019868.1	transketolase	NA	-	2078	E2.2.1.1	transketolase [EC:2.2.1.1]	map01230,map00710,map01200,map00030	transketolase	DXP_synthase_N,Transketolase_C,Transket_pyr,Transketolase_N	NA	NA	woE25_96vs24_down, woE25_extraVs96_down	wE25_96vs24_down	NA	7.22646	7.01894	7.05172	6.06122	6.08128	4.77056	4.76057	4.10185	7.04718	6.91565	6.7287	5.14877	5.0868	4.98153	5.216	4.72277	5.32957
LPP_RS00775	lpp0155	WP_011212790.1	hypothetical protein	NA	+	1334	NA	NA	NA	Uncharacterised	NA	yes	GO:0016021	const	const	membrane protein of unknown function cetLP1; core Dot/Icm secretion substrate (Gomez-Valero et al. 2014)	4.50957	4.56706	4.85591	4.56075	4.46887	5.40433	4.82709	5.00927	5.30201	5.05929	4.9872	5.15833	4.96516	5.1257	6.16509	5.71117	5.59912
LPP_RS00780	lpp0156	WP_080019869.1	oligopeptidase A	NA	+	2060	prlC	oligopeptidase A [EC:3.4.24.70]	NA	M3 family peptidase	Peptidase_M3	NA	NA	const	wE25_96vs24_down	NA	6.72037	6.6521	6.79712	6.13216	5.99393	5.89038	5.86217	5.07497	6.62171	6.58651	6.45929	5.41837	5.22424	5.35085	5.60255	5.5516	5.89594
LPP_RS00790	lpp0160	WP_011212792.1	type II-B CRISPR-associated RNA-guided endonuclease Cas9/Csx12	NA	+	4118	NA	NA	NA	CRISPR-associated Cas9 Csx12%2C subtype II-B NMENI	HNH_4	NA	NA	woE25_96vs24_up	wE25_96vs24_up	NA	1.29689	1.37232	1.33942	8.03718	7.75145	8.40521	8.65895	8.60713	2.26527	2.14265	2.03363	7.9395	8.08576	7.89709	7.45335	7.77023	7.3621
LPP_RS00795	lpp0161	WP_080019870.1	CRISPR-associated endonuclease Cas1	NA	+	1034	cas1	CRISP-associated protein Cas1	NA	CRISPR-associated endonuclease Cas1	Cas_Cas1	NA	GO:0003677,GO:0090305,GO:0046872,GO:0004519,GO:0043571,GO:0051607	woE25_96vs24_up	wE25_96vs24_up	NA	1.59153	2.32325	1.88599	7.19407	6.8975	7.39933	7.78839	7.70525	1.88575	1.86602	2.16251	7.18974	7.52675	7.48857	6.34038	6.83494	6.39682
LPP_RS00800	lpp0162	WP_011212794.1	CRISPR-associated endonuclease Cas2	NA	+	299	cas2	CRISPR-associated protein Cas2	NA	CRISPR-associated endoribonuclease Cas2	CRISPR_Cas2	NA	GO:0090502,GO:0046872,GO:0043571,GO:0051607,GO:0004521	woE25_96vs24_up, woE25_extraVs96_up	wE25_96vs24_up	NA	3.06485	3.14376	3.11164	5.62165	5.1082	6.2525	6.54179	6.47228	3.06485	3.46162	3.1499	5.73057	5.86302	6.37794	5.23155	5.66174	5.5645
LPP_RS00805	lpp0163	WP_080019871.1	CRISPR-associated protein Cas4	NA	+	611	cas4	CRISPR-associated exonuclease Cas4 [EC:3.1.12.1]	NA	CRISPR-associated Cas4	Cas_Cas4	NA	NA	woE25_96vs24_up	wE25_96vs24_up	NA	2.56176	2.4532	2.6135	6.24364	5.94158	6.96524	7.05484	7.10708	2.40444	2.84918	2.66288	6.30496	6.25852	6.60317	5.8916	5.81353	5.56315
LPP_RS00810	NA	WP_021437110.1	hypothetical protein	NA	+	437	NA	uncharacterized protein	NA	of uncharacterised function DUF45	WLM,DUF45	NA	GO:0006508,GO:0008237	woE25_extraVs96_up	const	NA	3.64057	3.26126	3.6243	3.77019	3.75668	4.79488	4.18547	4.9475	3.63614	3.33272	3.40505	3.65665	3.11237	3.3563	3.89088	3.535	3.48091
LPP_RS00815	lpp0165	WP_011212796.1	LexA family transcriptional repressor	NA	-	683	NA	NA	NA	repressor	HTH_19,Peptidase_S24,HTH_31,HTH_3	NA	GO:0043565	const	wE25_extraVs96_up	NA	3.4876	3.20542	3.36534	3.62893	3.33837	3.53351	3.73008	3.26111	3.68827	3.90953	3.5172	3.09737	3.11267	3.56676	4.19596	4.15964	4.39679
LPP_RS00825	lpp0167	WP_080019873.1	Vir protein	NA	+	473	NA	NA	NA	Vir	NA	NA	NA	not detected	not detected	NA	NA	NA	NA	NA	NA	NA	NA	NA	NA	NA	NA	NA	NA	NA	NA	NA	NA
LPP_RS00830	lpp0168	WP_011212799.1	carbon storage regulator	NA	+	203	csrA	carbon storage regulator	map02026,map02025,map05111,map02020	Carbon storage regulator homolog	CsrA	NA	GO:0006109,GO:0004743,GO:0003723,GO:0006096,GO:0006402	not detected	not detected	NA	NA	NA	NA	NA	NA	NA	NA	NA	NA	NA	NA	NA	NA	NA	NA	NA	NA
LPP_RS00835	lpp0169	WP_011212800.1	hypothetical protein	NA	+	302	virB2	type IV secretion system protein VirB2	map05134,map03070	Type IV secretory pathway%2C 2 components (pilins)	TrbC	NA	GO:0016021	not detected	not detected	type IVA Lvh secretion system	NA	NA	NA	NA	NA	NA	NA	NA	NA	NA	NA	NA	NA	NA	NA	NA	NA
LPP_RS00840	lpp0171	WP_011212802.1	VirB4 family type IV secretion/conjugal transfer ATPase	NA	+	2480	virB4	type IV secretion system protein VirB4	map03070	type IV secretion system virB4	CagE_TrbE_VirB	NA	GO:0005524	const	const	type IVA Lvh secretion system	1.26046	1.21007	0.826879	0.771064	0.498418	0.656547	0.451646	0.885898	0.966773	0.928332	0.827572	0.193682	0.607731	0.953971	0.400019	0.677649	0.374526
LPP_RS00845	lpp0172	WP_011212803.1	hypothetical protein	NA	+	710	virB5	type IV secretion system protein VirB5	map03070	P-type DNA transfer 5	T4SS	NA	NA	not detected	not detected	type IVA Lvh secretion system	NA	NA	NA	NA	NA	NA	NA	NA	NA	NA	NA	NA	NA	NA	NA	NA	NA
LPP_RS00850	lpp0174	WP_011212805.1	hypothetical protein	NA	+	395	NA	NA	NA	Uncharacterised	NA	NA	NA	not detected	not detected	NA	NA	NA	NA	NA	NA	NA	NA	NA	NA	NA	NA	NA	NA	NA	NA	NA	NA
LPP_RS00855	lpp0175	WP_011212806.1	hypothetical protein	NA	+	1040	virB6	type IV secretion system protein VirB6	map03070	6 plasmid conjugal transfer	TrbL	NA	GO:0016021,GO:0030255	not detected	not detected	type IVA Lvh secretion system	NA	NA	NA	NA	NA	NA	NA	NA	NA	NA	NA	NA	NA	NA	NA	NA	NA
LPP_RS00860	lpp0176	WP_011212807.1	hypothetical protein	NA	+	716	virB8	type IV secretion system protein VirB8	map03070	type IV secretion system virB8	VirB8	NA	GO:0016021	not detected	not detected	type IVA Lvh secretion system	NA	NA	NA	NA	NA	NA	NA	NA	NA	NA	NA	NA	NA	NA	NA	NA	NA
LPP_RS00865	lpp0177	WP_011212808.1	P-type conjugative transfer protein VirB9	NA	+	752	virB9	type IV secretion system protein VirB9	map03070	type IV secretion system virB9 precursor	CagX	NA	NA	not detected	not detected	type IVA Lvh secretion system	NA	NA	NA	NA	NA	NA	NA	NA	NA	NA	NA	NA	NA	NA	NA	NA	NA
LPP_RS00870	lpp0178	WP_011212809.1	hypothetical protein	NA	+	1091	virB10	type IV secretion system protein VirB10	map03070	type IV secretion system virB10	TrbI	NA	GO:0016021	const	wE25_extraVs96_down	type IVA Lvh secretion system	2.21962	2.52973	2.43111	2.02766	2.28197	2.02091	1.9724	1.79029	2.35459	2.29476	2.10858	1.93569	2.53737	2.23419	1.64024	1.92744	1.38963
LPP_RS00875	lpp0179	WP_080019874.1	P-type DNA transfer ATPase VirB11	NA	+	1037	virB11	type IV secretion system protein VirB11	map03070	Type IV secretion system virB11	T2SSE	NA	GO:0005524,GO:0005737,GO:0006810,GO:0009405	const	const	type IVA Lvh secretion system	2.29285	2.39545	2.37759	1.87345	2.24196	1.91447	1.61172	2.06914	2.2247	2.23388	2.20493	1.27065	2.28569	1.88023	1.65794	1.55701	1.63245
LPP_RS00880	lpp0180	WP_011212811.1	hypothetical protein	NA	+	1901	virD4	type IV secretion system protein VirD4	map03070	Conjugal transfer traG	TraG-D_C,TrwB_AAD_bind,T4SS-DNA_transf	NA	GO:0016021,GO:0009291	const	wE25_96vs24_down, wE25_extraVs96_down	type IVA Lvh secretion system	1.98748	2.40928	2.21946	1.54048	1.68374	1.44295	1.1713	1.03272	1.85964	2.29254	2.10883	1.24576	1.63587	1.52268	0.944158	0.921487	0.909841
LPP_RS00885	lpp0181	WP_080019875.1	DUF1566 domain-containing protein	NA	+	809	NA	NA	NA	Uncharacterised	NA	NA	NA	const	const	NA	3.17222	3.22535	3.10408	2.65552	2.91628	2.73623	3.25603	3.69516	2.4457	2.99778	3.01253	2.67785	2.76052	3.2002	2.57282	2.84132	2.52034
LPP_RS00890	lpp0182	WP_011212813.1	hypothetical protein	NA	+	749	NA	NA	NA	Uncharacterised	NA	NA	NA	const	wE25_96vs24_down	NA	3.50798	3.53658	3.72812	3.01879	3.69677	2.94326	3.09375	2.75188	4.15552	3.68452	3.74222	2.08175	2.33503	2.68127	2.64499	2.53235	2.70357
LPP_RS00895	lpp0183	WP_011212814.1	Ti-type conjugative transfer relaxase TraA	NA	-	2639	NA	NA	NA	DNA strand transferase	Viral_helicase1,Viral_helicase1,AAA_19,MobA_MobL,AAA_30	NA	GO:0005524,GO:0004386,GO:0016740,GO:0006259,GO:0008854	woE25_extraVs96_up	wE25_extraVs96_up	NA	1.44193	0.714614	1.27329	1.60308	1.58363	2.52993	2.48118	2.31562	2.11636	1.81931	1.71365	1.63316	0.672083	1.42915	2.21602	2.18781	2.09791
LPP_RS00900	lpp0184	WP_011212815.1	hypothetical protein	NA	+	206	NA	NA	NA	Uncharacterised	NA	NA	NA	woE25_extraVs96_up	wE25_extraVs96_up	NA	3.97483	3.95976	3.60235	3.88462	4.16825	5.63047	5.09927	4.58076	4.0369	3.77435	3.88039	4.08871	4.02493	3.9391	5.30643	5.31109	5.39739
LPP_RS00905	lpp0185	WP_011212816.1	conjugal transfer protein TraD	NA	+	269	NA	NA	NA	conjugal transfer	TraD	NA	GO:0000746	woE25_extraVs96_up	wE25_96vs24_down, wE25_extraVs96_up	NA	4.43498	4.26581	4.49098	4.36156	4.1887	5.80306	5.3181	4.81814	5.23396	5.06369	4.86148	4.26638	4.10553	4.58334	6.00443	5.72426	5.87743
LPP_RS00910	lpp0186	WP_011212817.1	hypothetical protein	NA	+	647	NA	NA	NA	Uncharacterised	NA	NA	GO:0016020,GO:0016021	const	wE25_96vs24_down, wE25_extraVs96_up	NA	3.34089	3.49306	3.33828	3.06691	3.08924	3.71586	3.51475	3.55198	3.94676	3.54863	3.89768	3.17549	2.3738	3.31718	4.06759	3.65997	3.84178
LPP_RS00915	lpp0187	WP_011212818.1	hypothetical protein	NA	+	809	NA	NA	NA	Uncharacterised	NA	NA	NA	const	const	NA	5.45237	4.65398	5.16686	5.43274	5.31228	5.04573	4.50781	4.78282	5.46659	5.38079	5.15318	5.10864	4.82541	4.30459	4.74961	4.6466	5.04718
LPP_RS00920	lpp0188	WP_011212819.1	tRNA-specific adenosine deaminase	NA	-	461	NA	NA	NA	guanine deaminase	dCMP_cyt_deam_1,MafB19-deam	NA	GO:0008270,GO:0008892	woE25_96vs24_down, woE25_extraVs96_down	wE25_96vs24_down, wE25_extraVs96_down	NA	6.79022	6.64418	6.63983	4.69127	4.91607	3.73334	3.84328	3.38441	6.59032	6.65751	6.66773	4.2636	4.92419	4.92589	3.5984	3.78329	3.77374
LPP_RS00925	lpp0189	WP_011212820.1	hypothetical protein	NA	-	1427	NA	uncharacterized protein	NA	conserved hypothetical integral membrane	Vut_1	NA	GO:0016021	woE25_96vs24_down, woE25_extraVs96_down	wE25_96vs24_down	NA	4.64357	4.35638	4.59235	3.47898	3.1782	1.95656	2.11272	1.85462	4.30965	4.49967	4.35707	2.26282	2.15004	2.31616	2.06451	1.33526	2.14359
LPP_RS00930	lpp0190	WP_011212821.1	hypothetical protein	NA	-	359	NA	NA	NA	Uncharacterised	NA	NA	NA	woE25_96vs24_down	wE25_96vs24_down, wE25_extraVs96_up	NA	4.52676	4.64352	4.82463	4.02743	3.93902	3.57541	3.53803	3.74519	4.35348	4.69724	4.59158	3.28737	3.22359	2.97919	3.62463	3.39775	3.65507
LPP_RS00935	lpp0191	WP_011212822.1	hypothetical protein	NA	-	647	NA	NA	NA	Uncharacterized HTH-type transcriptional regulator CBU_1416	HTH_31,HTH_3,HTH_26,HTH_19	NA	GO:0043565	const	wE25_96vs24_down, wE25_extraVs96_up	NA	3.76019	3.88149	3.89055	3.32929	3.08924	3.82476	3.1737	3.059	4.28525	4.4584	4.16651	3.25573	2.3738	2.79016	4.15054	3.45185	4.032
LPP_RS00940	lpp0192	WP_011212823.1	hypothetical protein	NA	+	239	NA	NA	NA	Uncharacterised	NA	NA	NA	not detected	not detected	NA	NA	NA	NA	NA	NA	NA	NA	NA	NA	NA	NA	NA	NA	NA	NA	NA	NA
LPP_RS00945	lpp0194	WP_011212825.1	integrase	NA	+	1208	int	integrase	NA	integrase	Phage_int_SAM_3,Phage_integrase,Arm-DNA-bind_2	NA	GO:0003677,GO:0006310,GO:0015074	woE25_96vs24_up, woE25_extraVs96_up	wE25_96vs24_up	NA	3.90548	3.8611	3.92423	6.29335	6.15401	7.14464	7.67799	8.17479	3.79081	4.04399	3.76341	6.30913	6.53913	6.0633	6.3873	6.73894	6.36211
LPP_RS00950	lpp0195	WP_011212826.1	hypothetical protein	NA	+	824	NA	NA	NA	Uncharacterised	NA	NA	NA	const	wE25_96vs24_up	NA	2.39848	2.44001	2.4165	2.95622	2.57366	3.30272	3.36798	3.68448	2.0369	2.19354	2.28698	3.05508	2.84192	3.10843	3.1632	2.72069	3.09044
LPP_RS00955	lpp0196	WP_011212827.1	hypothetical protein	NA	+	962	NA	NA	NA	Nucleotidyl transferase of uncharacterised function (DUF1814)	AbiEii	NA	GO:0016740	const	const	NA	3.73624	3.50774	3.8341	3.87073	3.72453	4.3765	4.40686	4.83579	3.97302	3.43747	3.68562	3.7035	3.90614	3.3874	3.65671	3.78983	3.8167
LPP_RS00960	lpp0197	WP_011212828.1	site-specific DNA-methyltransferase	NA	+	1940	mod	adenine-specific DNA-methyltransferase [EC:2.1.1.72]	NA	modification methylase	N6_N4_Mtase	NA	GO:0003676,GO:0006306,GO:0008168	woE25_96vs24_up, woE25_extraVs96_up	wE25_96vs24_up	NA	2.53238	2.47712	2.67623	8.46815	8.0808	9.21935	9.79802	10.0299	2.73418	2.87418	2.97611	8.70506	8.78127	8.55834	8.47494	8.89697	8.30691
LPP_RS00965	lpp0198	WP_011212829.1	hypothetical protein	NA	+	2498	res	type III restriction enzyme [EC:3.1.21.5]	NA	type III restriction res subunit	ResIII	NA	GO:0003677,GO:0005524,GO:0004536,GO:0006259	woE25_96vs24_up	wE25_96vs24_up	NA	3.30055	3.41025	3.51135	8.23901	7.91035	8.33117	9.06114	9.27423	3.50931	3.50307	3.73868	8.50194	8.75779	8.61439	7.63485	8.17897	7.53579
LPP_RS00980	lpp0201	WP_011212831.1	toxin RelE	NA	+	866	NA	NA	NA	Transposase and inactivated derivatives	Y1_Tnp	NA	GO:0003677,GO:0004803,GO:0006313	const	const	NA	2.55283	2.8948	2.70234	3.08888	2.95344	3.46129	3.315	3.62842	3.05399	2.39698	2.80988	3.50882	2.77019	2.47187	3.11636	3.2067	3.06677
LPP_RS00985	lpp0202	WP_080019876.1	hypothetical protein	NA	+	3248	NA	NA	NA	Ankyrin repeats (3 copies)	Ank_4,Ank_2,Ank_2	NA	NA	woE25_96vs24_down	wE25_96vs24_down	NA	5.57604	5.79593	5.69319	4.1058	4.11754	3.50478	3.37734	3.40028	5.67102	5.64746	5.35017	3.76956	3.83503	3.9308	3.03612	3.33232	3.62027
LPP_RS00990	lpp0203	WP_011212833.1	toxin RelE	NA	+	866	NA	NA	NA	Transposase and inactivated derivatives	Y1_Tnp	NA	GO:0003677,GO:0004803,GO:0006313	woE25_extraVs96_up	const	NA	2.05856	2.17425	2.39789	2.09177	2.17251	2.65769	2.44823	2.54248	1.96517	2.39698	2.15969	2.4833	2.12563	1.86738	2.62087	2.54826	2.38469
LPP_RS00995	lpp0204	WP_025519216.1	hypothetical protein	NA	-	563	NA	NA	NA	Uncharacterised	NA	NA	NA	const	const	NA	3.06545	2.79548	2.96601	3.50573	3.1809	3.77114	3.40155	3.43421	3.84164	4.07242	3.56872	3.37612	4.23355	3.72321	3.40628	3.82793	3.37227
LPP_RS01000	lpp0205	WP_011212835.1	hypothetical protein	NA	-	380	NA	NA	NA	Uncharacterised	NA	NA	NA	const	const	NA	4.76937	4.44374	4.14197	4.72816	4.92136	5.10671	4.62812	4.52431	6.08558	5.5679	5.9012	5.52915	5.01579	4.77382	6.08927	5.82522	5.93829
LPP_RS01005	NA	WP_080019877.1	hypothetical protein	NA	-	530	int	integrase	NA	Site-specific recombinase	Phage_integrase	NA	GO:0003677,GO:0006310,GO:0015074	not detected	not detected	NA	NA	NA	NA	NA	NA	NA	NA	NA	NA	NA	NA	NA	NA	NA	NA	NA	NA
LPP_RS01010	NA	WP_021437133.1	hypothetical protein	NA	+	188	NA	NA	NA	hypothetical protein	NA	NA	NA	not detected	not detected	NA	NA	NA	NA	NA	NA	NA	NA	NA	NA	NA	NA	NA	NA	NA	NA	NA	NA
LPP_RS01015	lpp0207	WP_011212836.1	toxin RelE	NA	+	866	NA	NA	NA	Transposase and inactivated derivatives	Y1_Tnp	NA	GO:0003677,GO:0004803,GO:0006313	not detected	not detected	NA	NA	NA	NA	NA	NA	NA	NA	NA	NA	NA	NA	NA	NA	NA	NA	NA	NA
LPP_RS01020	lpp0208	WP_011212837.1	nucleoside hydrolase	NA	+	1103	NA	NA	NA	inosine-uridine preferring nucleoside hydrolase	IU_nuc_hydro	NA	GO:0008152,GO:0016798	const	wE25_extraVs96_down	NA	1.84989	1.82526	1.94064	1.93997	2.0928	1.68187	1.71219	1.68329	2.22039	2.74853	2.22621	2.32092	1.93064	1.79122	1.56893	1.46799	1.74239
LPP_RS01025	lpp0209	NA	pseudo gene/hypothetical protein	NA	+	1739	NA	NA	NA	NA	NA	NA	NA	const	wE25_96vs24_down, wE25_extraVs96_up	NA	3.28893	2.89235	3.10451	3.01658	3.13912	2.67341	2.61049	1.91281	2.97164	2.31939	2.77734	1.26308	1.53985	1.73554	2.55316	1.9488	2.74448
LPP_RS01030	NA	NA	pseudo gene/ISL3 family transposase	NA	+	1175	NA	NA	NA	NA	NA	NA	NA	not detected	not detected	NA	NA	NA	NA	NA	NA	NA	NA	NA	NA	NA	NA	NA	NA	NA	NA	NA	NA
LPP_RS01035	lpp0211	WP_011212839.1	hypothetical protein	NA	+	809	NA	NA	NA	Uncharacterised	NA	NA	NA	const	wE25_96vs24_up	NA	4.01353	3.86484	3.77573	4.25799	4.04103	4.38225	4.72584	4.91169	3.74626	3.59688	3.67414	4.84382	4.71411	4.41868	4.35005	4.49556	4.54641
LPP_RS01040	lpp0214	WP_011212842.1	N-acetyltransferase	NA	+	515	NA	NA	NA	acetyltransferase	Acetyltransf_4,Acetyltransf_3,FR47,Acetyltransf_7,Acetyltransf_10,Acetyltransf_1	NA	GO:0006508,GO:0008233,GO:0008080	const	wE25_96vs24_down, wE25_extraVs96_up	NA	5.25741	4.82523	5.00389	4.32024	4.40547	4.85179	4.74868	4.40903	5.50957	4.93993	5.22725	3.93035	3.51999	3.64637	4.88472	4.82398	5.0349
LPP_RS01045	lpp0215	WP_011212843.1	hypothetical protein	NA	-	224	NA	NA	NA	Uncharacterised	NA	NA	NA	woE25_96vs24_up	wE25_96vs24_up	NA	5.63099	5.30121	4.42493	8.41523	8.37187	8.71148	8.60172	8.96401	5.14484	5.3278	5.23357	9.34765	9.42182	9.17108	8.84557	9.16999	8.73506
LPP_RS01050	lpp0216	WP_011212844.1	hypothetical protein	NA	-	314	NA	NA	NA	Uncharacterised	NA	NA	NA	woE25_96vs24_up, woE25_extraVs96_up	wE25_96vs24_up, wE25_extraVs96_up	NA	3.19246	3.47302	3.50882	7.44835	7.04821	9.17986	9.81227	10.3359	3.60515	3.45876	3.44247	7.65653	6.86339	6.77571	8.5656	8.80438	8.14351
LPP_RS01055	lpp0217	WP_011212845.1	hypothetical protein	NA	+	1436	NA	NA	NA	Uncharacterised	NA	NA	NA	const	const	NA	4.16953	4.00402	4.16516	3.47968	3.12368	3.73849	3.73134	3.7196	3.80636	3.926	3.62331	3.04644	2.99426	3.50613	3.98831	3.80566	3.98304
LPP_RS01060	lpp0218	WP_021436979.1	hypothetical protein	NA	+	887	NA	NA	NA	hypothetical protein	NA	NA	NA	const	wE25_96vs24_down	NA	3.72325	3.46827	3.31921	3.09605	3.08164	2.41299	2.87466	2.29455	3.84675	3.73954	3.64375	2.72032	2.62773	2.86201	2.89787	2.66223	2.68676
LPP_RS01065	lpp0219	WP_011212847.1	GGDEF domain-containing protein	NA	-	878	NA	NA	NA	Bacteriophytochrome cph2	PAS,PAS_9,GGDEF	NA	GO:0000155,GO:0000160,GO:0071111,GO:0023014,GO:0005622	woE25_96vs24_up, woE25_extraVs96_up	wE25_96vs24_up	NA	3.05414	2.99578	3.0691	7.08606	6.85793	8.01283	8.58249	9.19476	3.11974	3.01465	3.32645	7.84909	7.78506	7.61851	7.6627	7.8954	7.24563
LPP_RS01070	lpp0220	WP_072355913.1	histidine kinase	NA	-	1160	NA	NA	NA	EAL domain-containing	EAL	NA	NA	woE25_96vs24_up, woE25_extraVs96_up	wE25_96vs24_up	NA	2.52538	2.30628	2.61798	7.07082	6.97676	8.32511	9.08241	9.6706	2.6026	2.32899	2.69585	7.52156	7.51065	6.89448	7.84114	8.2906	7.50436
LPP_RS01075	lpp0221	WP_080019878.1	type I methionyl aminopeptidase	NA	-	773	map	methionyl aminopeptidase [EC:3.4.11.18]	NA	methionine aminopeptidase	Peptidase_M24	NA	GO:0070084,GO:0046872,GO:0006508,GO:0070006	const	wE25_96vs24_down, wE25_extraVs96_up	NA	3.79531	3.78573	3.83062	3.27379	3.07361	2.86017	2.917	2.63871	3.33094	3.40788	3.4851	2.18089	2.82619	2.7313	2.91758	3.3706	3.23067
LPP_RS01080	lpp0222	WP_010945919.1	hypothetical protein	NA	-	212	NA	NA	NA	of uncharacterised function (DUF3423)	ParD_like	NA	NA	not detected	not detected	NA	NA	NA	NA	NA	NA	NA	NA	NA	NA	NA	NA	NA	NA	NA	NA	NA	NA
LPP_RS01085	lpp0223	WP_011212850.1	hypothetical protein	NA	-	479	NA	NA	NA	Uncharacterised	NA	NA	GO:0016021	not detected	not detected	NA	NA	NA	NA	NA	NA	NA	NA	NA	NA	NA	NA	NA	NA	NA	NA	NA	NA
LPP_RS01090	lpp0224	WP_011212851.1	hypothetical protein	NA	+	977	NA	NA	NA	Uncharacterised	NA	yes	NA	woE25_96vs24_up, woE25_extraVs96_up	wE25_96vs24_up	NA	3.98987	3.64337	3.79432	6.02698	6.32655	7.54578	7.53955	8.11597	4.54	4.07284	4.01514	6.00363	5.85554	5.39052	6.5712	6.50518	6.01898
LPP_RS01095	lpp0225	WP_011212852.1	hypothetical protein	NA	-	419	NA	NA	NA	Uncharacterized conserved	UPF0047	NA	NA	not detected	not detected	NA	NA	NA	NA	NA	NA	NA	NA	NA	NA	NA	NA	NA	NA	NA	NA	NA	NA
LPP_RS01100	lpp0226	WP_011212853.1	alpha/beta hydrolase	NA	+	773	NA	uncharacterized protein	NA	Esterase lipase	Acyl_transf_2,Peptidase_S15,Peptidase_S9,Abhydrolase_6,Abhydrolase_1,Hydrolase_4	NA	GO:0016787	woE25_96vs24_up, woE25_extraVs96_up	wE25_96vs24_up	NA	3.00072	3.55948	3.40593	8.2769	8.19178	9.58271	9.83	10.3348	3.66871	3.70851	3.38006	8.62614	8.3166	7.72313	8.77139	8.94852	8.27248
LPP_RS01105	lpp0227	WP_011212854.1	hypothetical protein	NA	-	455	NA	NA	NA	Uncharacterized conserved	PepSY_2	NA	NA	woE25_96vs24_up	const	NA	7.37384	7.39337	7.31003	8.93344	9.08122	9.78212	9.50001	10.0805	7.60428	7.78105	7.92934	8.16092	8.15617	8.48773	8.6027	8.37099	8.36146
LPP_RS01110	lpp0228	WP_011212855.1	membrane protein	NA	-	884	NA	uncharacterized protein	NA	Inner membrane yedI	DUF808	NA	GO:0016021	woE25_extraVs96_up	wE25_extraVs96_up	NA	2.29708	2.69829	2.14292	2.46506	2.74027	3.70621	3.16906	2.33726	2.49797	2.26345	2.5666	1.98731	2.24996	2.53773	3.27164	3.47453	3.25594
LPP_RS01115	lpp0229	WP_011212856.1	peptide chain release factor 1	NA	-	410	NA	NA	NA	peptide chain release factor 1	RF-1	NA	GO:0006415,GO:0003747	const	const	NA	4.89583	4.42908	4.87969	5.0561	4.95494	4.63749	4.61747	4.65967	4.76521	4.73221	5.2748	4.63568	4.43816	5.06077	4.26727	4.28544	4.38452
LPP_RS01120	lpp0230	WP_011212857.1	hypothetical protein	NA	-	725	NA	uncharacterized protein	NA	ABC-type uncharacterized transport system%2C auxiliary component	ABC_trans_aux	NA	NA	const	const	NA	3.96809	3.41009	3.49842	3.99821	3.61956	3.29057	3.06342	3.22508	4.08712	3.5816	3.71055	4.14954	3.30895	3.42081	3.16053	2.99948	3.09307
LPP_RS01125	lpp0231	WP_072368631.1	hypothetical protein	NA	-	785	pqiB	paraquat-inducible protein B	NA	paraquat-inducible B	MlaD	NA	GO:0016021	const	wE25_extraVs96_up	NA	2.94956	3.24173	2.64026	3.02617	3.00629	3.74171	3.25736	2.89877	3.53472	3.11028	3.3714	3.38239	2.91187	2.61355	3.8554	3.89241	3.76918
LPP_RS01130	lpp0232	WP_011212859.1	ABC transporter permease	NA	-	755	NA	NA	NA	Domain of uncharacterised function DUF140	MlaE,MlaE	NA	GO:0006810,GO:0043190	woE25_extraVs96_up	wE25_extraVs96_up	NA	3.00578	2.99492	3.22075	2.92804	2.63968	4.73671	4.34007	3.45545	3.9762	4.1186	3.7416	3.65693	2.74356	3.09447	4.70621	4.60962	4.46254
LPP_RS01135	lpp0233	WP_011212860.1	hypothetical protein	NA	-	566	NA	NA	NA	F-box domain	F-box	yes	GO:0016021	woE25_extraVs96_up	const	NA	2.40287	2.56357	2.36432	2.47685	2.45471	2.86777	2.67475	2.82286	3.51251	3.93878	3.57737	4.34838	3.90217	3.35492	4.34351	4.31825	4.47702
LPP_RS01140	lpp0234	WP_080019879.1	hypothetical protein	NA	+	725	NA	NA	NA	Uncharacterised	NA	yes	NA	woE25_96vs24_down	wE25_96vs24_down	NA	7.77456	7.72816	7.6475	5.50821	5.77702	5.28929	5.48758	5.91589	7.1715	7.10207	7.00756	5.214	5.33792	4.98082	5.35753	5.36047	5.19246
LPP_RS01145	lpp0235	WP_011212862.1	LysR family transcriptional regulator	NA	-	860	NA	NA	NA	Cyn operon transcriptional activator	HTH_1,LysR_substrate	NA	GO:0003677,GO:0003700,GO:0006351,GO:0006355	const	wE25_96vs24_down, wE25_extraVs96_up	NA	3.03459	3.02567	2.99868	2.94251	2.77998	3.65021	3.28731	3.07392	3.28191	3.41214	3.29273	2.15847	2.4288	2.26947	3.33289	2.96465	3.60513
LPP_RS01150	lpp0236	WP_080019880.1	pyoverdine biosynthesis protein PvcA	NA	+	1079	pvcA	L-tyrosine isonitrile synthase [EC:4.1.99.24]	NA	pyoverdine biosynthesis	DIT1_PvcA	NA	NA	woE25_96vs24_down	const	NA	6.63887	6.85641	6.72034	5.47612	5.44998	5.07126	5.03679	4.37481	7.32216	7.39034	7.63334	8.18854	7.84042	7.48962	8.46122	8.97229	8.49753
LPP_RS01155	lpp0237	WP_011212864.1	hypothetical protein	NA	+	836	pvcB	L-tyrosine isonitrile desaturase/decarboxylase [EC:1.14.20.9 1.14.20.10]	NA	trimethyllysine dioxygenase	TauD	NA	GO:0051213,GO:0055114	woE25_96vs24_down, woE25_extraVs96_down	const	NA	7.52368	7.41864	7.74041	6.416	6.20765	4.68718	4.91948	4.34184	8.53525	8.2617	8.57548	9.32756	9.0652	8.54835	8.1202	8.69768	8.43367
LPP_RS01160	lpp0238	WP_011212865.1	hypothetical protein	NA	+	1442	NA	NA	NA	3-(3-hydroxy-phenyl)propionate 3-hydroxycinnamic acid hydroxylase	FAD_binding_3	NA	GO:0071949,GO:0055114,GO:0004497	woE25_96vs24_down, woE25_extraVs96_down	wE25_extraVs96_down	NA	7.48179	8.1205	8.0726	5.80618	5.62979	4.15893	4.17671	3.82387	8.05807	8.51829	8.73401	9.31211	9.27192	8.93481	7.57649	8.16139	7.85611
LPP_RS01165	lpp0239	WP_011212866.1	MFS transporter	NA	+	1148	NA	NA	NA	purine efflux pump	MFS_1	NA	GO:0055085,GO:0016021	woE25_96vs24_down, woE25_extraVs96_down	wE25_96vs24_up, wE25_extraVs96_down	NA	5.45998	6.48262	6.36522	4.45066	4.05832	3.41024	3.05004	2.94821	6.00227	6.77881	7.07607	7.79299	7.85633	7.77705	5.98558	6.50561	6.16289
LPP_RS01170	lpp0240	WP_011212867.1	hypothetical protein	NA	+	1232	NA	NA	NA	ATP-grasp enzyme	GARS_A,ATP-grasp_4	NA	GO:0005524,GO:0046872	woE25_96vs24_down, woE25_extraVs96_down	wE25_extraVs96_down	NA	6.78543	7.60563	7.11562	5.94556	5.5058	3.86152	4.08875	3.65924	8.19019	8.6456	8.6697	8.87623	9.20332	9.10915	6.79511	7.51264	7.27108
LPP_RS01175	lpp0241	WP_011212868.1	hypothetical protein	NA	-	1142	NA	NA	NA	Uncharacterised	NA	NA	NA	woE25_96vs24_up, woE25_extraVs96_up	wE25_96vs24_up	NA	4.26197	4.3433	4.2658	9.19258	9.21031	9.50883	10.4278	11.0054	4.49809	4.63228	4.5202	9.76873	9.72359	9.42186	9.09562	9.55263	8.73256
LPP_RS01180	lpp0242	WP_025519229.1	SAM-dependent methyltransferase	NA	+	974	NA	NA	NA	phthiotriol phenolphthiotriol dimycocerosates methyltransferase	Methyltransf_12,Methyltransf_31,Methyltransf_25,Methyltransf_11	NA	GO:0008168,GO:0032259	woE25_96vs24_up, woE25_extraVs96_up	wE25_96vs24_up	NA	1.88901	1.71848	1.90857	4.46658	3.9564	5.85051	6.31333	6.79815	2.17792	2.12357	2.01819	5.40562	4.95327	4.67416	5.51763	5.66913	5.11529
LPP_RS01185	lpp0243	WP_011212870.1	hypothetical protein	NA	+	818	NA	NA	NA	Uncharacterised	NA	NA	NA	woE25_96vs24_up	wE25_96vs24_up	NA	4.05082	4.02684	3.81249	4.96426	4.67721	4.87811	5.39496	5.90378	3.60843	3.4592	3.37792	5.52283	4.98567	5.43516	4.59996	4.93508	4.53045
LPP_RS01190	lpp0244	WP_011212871.1	protease HtpX	NA	-	842	htpX	heat shock protein HtpX [EC:3.4.24.-]	NA	Protease homolog	BSP,Peptidase_M48	NA	GO:0008270,GO:0006508,GO:0016021,GO:0004222,GO:0005886	woE25_96vs24_up, woE25_extraVs96_up	wE25_96vs24_up	NA	2.78877	3.24598	2.7845	4.69109	4.59347	5.70686	5.96667	6.14838	3.68858	3.58516	3.38685	6.21817	5.50601	5.20769	6.32443	6.04045	6.35044
LPP_RS01195	lpp0245	WP_011212872.1	hypothetical protein	NA	+	911	NA	NA	NA	Uncharacterised	NA	yes	NA	woE25_extraVs96_down	wE25_96vs24_down	NA	3.30638	3.10672	3.1247	2.68397	3.15418	2.60402	2.26953	2.00553	3.22385	2.71628	2.66273	2.07535	2.20655	1.63572	2.32241	2.12247	2.34903
LPP_RS01200	lpp0246	WP_011212873.1	hypothetical protein	NA	-	452	NA	NA	NA	Uncharacterised	NA	NA	NA	woE25_extraVs96_up	wE25_96vs24_down, wE25_extraVs96_up	NA	4.17284	4.14348	4.26469	3.74743	3.7561	5.60867	5.21055	4.82262	4.54659	4.34016	4.40371	3.69293	3.21768	4.10247	5.56366	5.71501	5.44837
LPP_RS01205	lpp0247	WP_011212874.1	amine oxidase	NA	+	1478	NA	NA	NA	protoporphyrinogen oxidase	NAD_binding_8,Amino_oxidase	NA	GO:0016491,GO:0055114	woE25_extraVs96_down	wE25_96vs24_down	NA	6.33949	6.0719	6.14649	5.9158	5.99145	4.75487	4.90251	4.47154	6.02591	5.87553	5.8316	4.32313	4.00856	4.30141	3.81933	3.87786	4.02221
LPP_RS01210	lpp0248	WP_072355918.1	peptidase M20	NA	+	1427	NA	NA	NA	Probable succinyl-diaminopimelate desuccinylase	M20_dimer,Peptidase_M20	NA	NA	woE25_extraVs96_down	wE25_96vs24_down	NA	5.83332	5.49596	5.73644	5.6159	5.58286	3.53792	3.67149	3.20263	5.68553	5.85603	5.52338	3.01427	2.77086	3.03682	2.82016	2.91218	3.16986
LPP_RS01215	lpp0249	WP_080019881.1	carnitine dehydratase	NA	+	1067	NA	NA	NA	Formyl-coenzyme A transferase	CoA_transf_3	NA	NA	woE25_extraVs96_down	wE25_96vs24_down, wE25_extraVs96_down	NA	6.52937	6.14774	6.39462	5.70621	5.64993	3.25763	3.38881	2.59181	5.97551	6.11476	5.99367	3.62904	3.19028	3.60984	2.57416	2.6535	2.9845
LPP_RS01220	lpp0250	WP_011212877.1	hypothetical protein	NA	-	866	NA	NA	NA	Uncharacterised	NA	NA	NA	woE25_96vs24_up	const	NA	3.51093	3.43944	3.79105	7.02246	6.99751	6.38737	6.28327	5.45957	4.69526	4.44157	4.75094	5.49098	5.22117	5.73879	5.13806	5.07722	5.27465
LPP_RS01225	lpp0251	WP_011212878.1	hypothetical protein	NA	+	953	NA	NA	NA	Uncharacterised	NA	yes	NA	woE25_extraVs96_down	wE25_96vs24_down	NA	6.0621	6.17882	6.29044	5.14644	5.59816	4.1074	4.00407	4.10282	6.39732	6.04701	6.05829	4.05824	4.15496	4.09764	3.70049	3.3113	3.33748
LPP_RS01230	lpp0252	WP_011212879.1	Catalase-peroxidase 2	NA	-	2249	katG	catalase-peroxidase [EC:1.11.1.21]	map00380,map00360,map00983	Catalase-peroxidase precursor	peroxidase,peroxidase	NA	GO:0006979,GO:0046872,GO:0004096,GO:0098869,GO:0055114,GO:0042597,GO:0020037,GO:0042744	const	wE25_extraVs96_down	NA	6.6164	6.37049	6.33319	6.53616	6.54082	5.24533	5.96299	6.10129	6.37106	6.26488	6.0101	5.97972	6.2813	6.53614	4.85105	5.22278	5.02958
LPP_RS01235	lpp0253	WP_011212880.1	hypothetical protein	NA	-	1004	NA	NA	NA	Uncharacterised	NA	yes	NA	woE25_96vs24_up, woE25_extraVs96_up	wE25_96vs24_up	NA	4.47977	4.44807	4.68607	9.85718	9.72031	10.2167	10.9563	11.5634	4.78667	4.92684	4.95156	10.784	10.5003	9.98828	9.7089	10.0761	9.30848
LPP_RS01240	lpp0254	WP_011212881.1	hypothetical protein	NA	-	1253	NA	NA	NA	Uncharacterised	NA	yes	NA	woE25_96vs24_up, woE25_extraVs96_up	wE25_96vs24_up	NA	1.52561	1.35509	1.51227	3.32525	3.57376	4.19933	4.56394	5.03615	1.43223	1.24856	1.68231	3.69346	3.56684	3.6128	3.48801	3.74366	3.09456
LPP_RS01245	lpp0255	WP_011212882.1	hypothetical protein	NA	+	317	NA	NA	NA	Domain of uncharacterised function (DUF74)	YbjQ_1	NA	NA	woE25_96vs24_up, woE25_extraVs96_up	wE25_96vs24_up	NA	4.97865	5.25053	4.8303	8.51467	8.40231	10.3213	10.0852	10.7013	5.2282	5.06079	5.28718	8.09081	7.90021	7.82535	9.05873	9.06412	8.58198
LPP_RS01250	lpp0256	WP_011212883.1	hypothetical protein	NA	+	2648	NA	NA	NA	Uncharacterised	NA	NA	NA	woE25_96vs24_up, woE25_extraVs96_up	wE25_96vs24_up	NA	5.71758	5.70624	5.82695	10.2698	10.2493	10.9924	11.6862	12.2839	6.26153	6.17971	6.4163	10.9027	11.0969	10.869	10.6338	10.9217	10.3398
LPP_RS01255	lpp0257	WP_011212884.1	hypothetical protein	NA	+	1136	cpbD	chitin-binding protein	NA	Chitin-binding	GbpA_2,LPMO_10	NA	GO:0016021	const	const	NA	6.9219	7.16485	6.87125	7.79505	7.86413	7.90797	7.9325	7.40775	7.25888	7.4184	7.10461	7.04117	7.41656	7.54626	7.08905	6.91883	7.32363
LPP_RS01260	lpp0258	WP_011212885.1	hypothetical protein	NA	+	1034	NA	NA	NA	Uncharacterised	NA	NA	GO:0005975	const	wE25_96vs24_down	NA	6.18719	5.72501	5.82236	5.6709	5.44883	5.22403	4.92521	4.61803	6.25306	5.9184	6.08031	5.44249	4.84653	4.95639	5.30112	5.38312	5.41062
LPP_RS01265	lpp0259	WP_011212886.1	cytochrome ubiquinol oxidase subunit I	NA	+	1370	cydA	cytochrome bd ubiquinol oxidase subunit I [EC:1.10.3.14]	map02020,map00190	Cytochrome d ubiquinol oxidase subunit 1	Cyt_bd_oxida_I	NA	GO:0016491,GO:0016021,GO:0055114	woE25_extraVs96_up	const	NA	5.59576	5.46371	5.80149	6.10353	6.00893	7.03085	6.9579	7.41082	5.75295	5.62828	5.82168	6.22022	6.03411	5.93366	6.19656	6.38584	6.13853
LPP_RS01270	lpp0260	WP_011212887.1	ubiquinol oxidase subunit II%2C cyanide insensitive	NA	+	989	cydB	cytochrome bd ubiquinol oxidase subunit II [EC:1.10.3.14]	map02020,map00190	Cytochrome d ubiquinol oxidase subunit 2	Cyt_bd_oxida_II	NA	GO:0016491,GO:0016021,GO:0055114	const	const	NA	6.1938	6.26528	5.73666	6.27683	6.34891	6.90908	7.15735	7.43131	5.8532	6.09504	5.99961	6.60273	6.78892	6.67661	6.3436	6.40802	6.23338
LPP_RS01275	lpp0261	WP_011212888.1	membrane protein	NA	-	785	NA	NA	NA	membrane	Steroid_dh,DUF1295	NA	GO:0016627,GO:0005737,GO:0006629,GO:0016021,GO:0055114	woE25_extraVs96_down	const	NA	4.00167	3.7635	3.54824	4.59253	4.10602	3.39872	3.07535	2.71684	4.02299	4.16332	4.08149	3.05282	3.43028	3.58325	3.04582	2.88477	3.25495
LPP_RS01280	lpp0262	WP_011212889.1	hypothetical protein	NA	-	536	NA	NA	NA	of uncharacterised function (DUF2878)	DUF2878	NA	GO:0016021	woE25_96vs24_up, woE25_extraVs96_down	wE25_extraVs96_down	NA	2.799	2.8135	2.89489	3.67106	3.46208	3.02192	2.79704	2.77075	3.26152	2.68729	2.9609	3.07221	3.35443	3.0617	2.82039	2.74794	2.68747
LPP_RS01285	lpp0263	WP_011212890.1	hypothetical protein	NA	-	1787	NA	uncharacterized protein	NA	EDD domain %2C family	Dak2,Dak1_2,DegV	NA	GO:0006071,GO:0004371,GO:0008289,GO:0016310	woE25_96vs24_up	wE25_extraVs96_up	NA	2.41094	1.75193	2.15269	3.1642	2.78492	3.82857	3.62679	2.9523	2.54328	2.60837	2.53081	2.51184	1.61719	1.42677	3.47259	3.56702	3.46522
LPP_RS01290	lpp0264	WP_011212891.1	2-deoxy-D-gluconate 3-dehydrogenase	NA	+	698	NA	NA	NA	2-(S)-hydroxypropyl- dehydrogenase	adh_short,adh_short_C2	NA	GO:0050575,GO:0055114	const	wE25_extraVs96_up	NA	3.2845	3.10817	3.11536	3.46218	3.17575	3.96118	3.44804	3.09645	3.53155	3.46904	3.39921	2.58004	3.27558	2.78301	3.75688	3.30458	3.8731
LPP_RS01295	NA	NA	pseudo gene/cryptochrome/photolyase family protein	NA	+	1539	NA	NA	NA	NA	NA	NA	NA	const	const	NA	4.02785	3.50012	3.80803	4.29895	3.97094	3.62736	3.76009	3.93516	4.05945	3.91734	4.01245	3.53846	3.35068	2.96777	3.20452	3.26263	3.33927
LPP_RS01300	lpp0266	WP_011212892.1	membrane protein	NA	-	413	NA	NA	NA	membrane	DUF2177	NA	GO:0016021	woE25_extraVs96_up	wE25_extraVs96_up	NA	3.26711	3.01823	3.49196	3.65581	3.38165	4.83164	4.47342	4.1089	3.15334	3.24944	3.43839	3.4483	2.82556	2.9356	4.64524	4.70096	4.69573
LPP_RS01305	lpp0267	WP_080019882.1	protein kinase	NA	+	3059	NA	NA	NA	kinase	Pkinase_Tyr,Pkinase	yes	GO:0005524,GO:0016021,GO:0004672,GO:0006468	woE25_extraVs96_down	wE25_96vs24_down	NA	3.47741	3.57853	3.91478	3.40256	3.59449	2.65305	2.50829	2.53763	4.23523	3.78821	3.88754	2.03455	2.50818	2.527	2.14664	2.16005	2.28059
LPP_RS01310	lpp0268	WP_011212894.1	hypothetical protein	NA	+	1970	NA	NA	NA	Uncharacterised	NA	yes	GO:0016310,GO:0016301	const	wE25_96vs24_down	NA	4.23678	4.65077	4.59034	3.79653	3.97333	3.77369	3.60468	3.64134	4.99652	4.97006	4.8807	3.49616	3.71765	3.75035	3.29409	3.34952	3.26243
LPP_RS01315	lpp0269	WP_021436983.1	hypothetical protein	NA	+	623	NA	NA	NA	Uncharacterised	NA	yes	NA	woE25_extraVs96_up	wE25_extraVs96_up	NA	4.75941	4.78131	4.78572	4.8324	4.76358	6.0895	6.11209	6.07633	5.05261	4.9288	5.23076	5.19981	4.93862	5.29965	6.45447	6.57627	6.38822
LPP_RS01320	lpp0270	WP_080020138.1	tryptophan-rich sensory protein	NA	-	401	TSPO	translocator protein	NA	MBR family	TspO_MBR	NA	GO:0016021	const	const	NA	5.18028	4.99313	5.22903	5.01781	4.94079	4.67995	5.09802	5.31036	4.79724	4.63258	5.40684	5.00392	5.0348	5.25651	4.91915	5.03227	4.53194
LPP_RS01325	lpp0271	WP_011212897.1	deoxyribodipyrimidine photo-lyase	NA	-	1415	phrB	deoxyribodipyrimidine photo-lyase [EC:4.1.99.3]	NA	deoxyribodipyrimidine photo-lyase	DNA_photolyase,FAD_binding_7	NA	GO:0003904,GO:0018298	const	const	NA	4.39507	3.9155	4.01495	4.42014	4.20715	4.57001	4.76308	5.22768	4.42977	4.33909	4.3655	4.38597	4.41447	4.51853	4.74982	4.89335	4.55086
LPP_RS01330	lpp0272	WP_011212898.1	murein hydrolase effector protein LrgB	NA	-	707	NA	NA	NA	Inner membrane yohK	LrgB	NA	GO:0016021,GO:0016787	woE25_96vs24_up, woE25_extraVs96_up	wE25_96vs24_up	NA	3.95672	3.97049	3.68621	6.23115	6.25445	7.71513	7.58718	8.07977	4.82864	5.1254	4.94135	6.97214	7.10667	6.72633	7.7442	7.77322	7.29176
LPP_RS01335	lpp0273	WP_011212899.1	murein hydrolase transporter LrgA	NA	-	389	cidA	holin-like protein	NA	Antiholin	LrgA	NA	GO:0016021,GO:0005886,GO:0016787	woE25_96vs24_up, woE25_extraVs96_up	wE25_96vs24_up, wE25_extraVs96_up	NA	4.01978	3.69389	3.91892	6.11969	6.05902	9.27857	9.22038	9.49058	4.65941	4.5059	4.58548	7.37019	6.96151	6.89339	9.13185	9.07237	8.60238
LPP_RS01340	lpp0274	WP_011212900.1	LysR family transcriptional regulator	NA	+	884	NA	NA	NA	Cyn operon transcriptional activator	HTH_1,LysR_substrate	NA	GO:0003677,GO:0003700,GO:0006351,GO:0006355	woE25_96vs24_up, woE25_extraVs96_up	wE25_extraVs96_up	NA	2.80714	2.58807	2.77454	3.57078	3.57204	5.5203	5.46249	5.5272	3.29189	2.83407	2.83335	3.61894	3.10593	3.25206	4.87836	4.90521	4.93837
LPP_RS01345	lpp0275	WP_011212901.1	DNA gyrase inhibitor YacG	NA	+	212	NA	uncharacterized protein	NA	DNA gyrase inhibitor	YacG	NA	GO:0008270,GO:2000372,GO:0006355,GO:0008657	woE25_96vs24_up, woE25_extraVs96_up	wE25_96vs24_up, wE25_extraVs96_up	NA	4.27308	4.15167	4.04183	5.64554	5.06742	8.22561	8.01903	8.19562	4.51498	3.8866	4.37578	5.32877	5.08286	4.85136	7.34537	7.48674	7.02344
LPP_RS01350	lpp0276	WP_011212902.1	5-(carboxyamino)imidazole ribonucleotide synthase	NA	-	1079	purK	5-(carboxyamino)imidazole ribonucleotide synthase [EC:6.3.4.18]	map00230	N5-carboxyaminoimidazole ribonucleotide synthase	CPSase_L_D2,PurK_C,ATP-grasp	NA	GO:0005524,GO:0004638,GO:0046872,GO:0034028,GO:0006189	woE25_extraVs96_down	wE25_96vs24_down	NA	5.95885	5.78791	5.65545	5.72603	5.68675	4.8245	4.61343	4.72384	6.23648	5.91426	5.79931	5.003	4.70003	5.06221	4.38432	4.25695	4.54585
LPP_RS01355	lpp0277	WP_011212903.1	5-(carboxyamino)imidazole ribonucleotide mutase	NA	-	500	purE	5-(carboxyamino)imidazole ribonucleotide mutase [EC:5.4.99.18]	map00230	N5-carboxyaminoimidazole ribonucleotide mutase	AIRC	NA	GO:0034023,GO:0016829,GO:0006189	const	wE25_96vs24_down	NA	5.71876	5.79821	5.62106	5.47841	5.34536	5.68284	5.35881	5.08341	5.87401	5.72361	5.62115	4.7226	5.01127	4.7034	4.80016	4.67311	5.11761
LPP_RS01360	lpp0278	WP_080019883.1	hypothetical protein	NA	-	854	NA	NA	NA	Uncharacterised	NA	NA	NA	const	const	NA	4.68929	4.83927	4.48179	4.45441	4.4546	5.25657	5.05055	4.46935	5.1017	4.88945	4.83091	4.38814	3.99015	4.59166	4.91385	4.46025	5.00704
LPP_RS01365	lpp0279	WP_011212905.1	hypothetical protein	NA	-	353	NA	NA	NA	Uncharacterised	NA	NA	GO:0050790,GO:0006808,GO:0030234	const	wE25_96vs24_down	NA	4.01214	4.15764	4.07911	3.58366	3.60812	3.74226	3.80927	3.86987	4.16053	4.04537	3.97236	3.67478	3.42033	3.30493	3.47108	3.94366	3.60149
LPP_RS01370	lpp0280	WP_011212906.1	hypothetical protein	NA	-	2288	NA	uncharacterized protein	NA	DUF2309 domain-containing	DUF2309	NA	GO:0016021	woE25_96vs24_down	wE25_96vs24_down	NA	4.63674	4.71707	4.81043	2.44407	2.98577	2.42401	2.51375	1.93429	4.65053	4.73928	4.41154	2.37441	2.32223	2.54528	1.96335	1.66644	2.36329
LPP_RS01375	lpp0281	WP_011212907.1	oxidoreductase	NA	-	1520	ndhF	NAD(P)H-quinone oxidoreductase subunit 5 [EC:7.1.1.2]	map00190	NADH-quinone oxidoreductase subunit L	Proton_antipo_N,Proton_antipo_M	NA	GO:0016021,GO:0008137,GO:0055114	woE25_extraVs96_down	wE25_96vs24_down	NA	1.8422	1.41363	1.80368	1.32179	1.50179	0.880447	1.10982	1.22066	1.15354	1.36958	1.40362	1.06072	0.718994	0.897173	0.859964	0.718994	1.08079
LPP_RS01380	lpp0282	WP_011212908.1	LysR family transcriptional regulator	NA	+	851	NA	NA	NA	HTH-type transcriptional regulator gltC	HTH_1,LysR_substrate	NA	GO:0003677,GO:0003700,GO:0006351,GO:0006355	const	wE25_extraVs96_up	NA	3.49978	3.54857	3.53189	2.90971	3.32203	4.04592	3.87787	3.28277	3.55137	3.42732	3.14275	2.86034	3.45213	3.12718	4.27703	3.86385	4.42731
LPP_RS01385	lpp0283	WP_011212909.1	ABC transporter ATP-binding protein	NA	+	1589	NA	NA	NA	lactococcin-G-processing and transport ATP-binding	ABC_membrane	NA	GO:0005524,GO:0042626,GO:0055085,GO:0016021	woE25_extraVs96_down	const	NA	3.56755	3.06889	3.61683	3.58339	3.87611	2.21753	2.74063	1.90963	3.1172	3.1781	2.91665	2.77294	2.9009	2.66339	2.35903	2.33102	2.38949
LPP_RS01390	lpp0284	WP_011212910.1	RND transporter	NA	+	986	NA	NA	NA	colicin V secretion	HlyD_3,Biotin_lipoyl_2	NA	GO:0016021	woE25_extraVs96_down	wE25_96vs24_down	NA	5.17689	5.13787	5.22582	4.47048	4.40773	3.3182	3.26951	2.78147	4.12122	4.19231	4.56371	3.05349	3.02691	3.64898	2.97765	2.46174	2.75628
LPP_RS01395	lpp0285	WP_011212911.1	multidrug transporter	NA	+	1397	NA	NA	NA	Outer membrane efflux	OEP,OEP	NA	GO:0006810,GO:0005215	woE25_96vs24_down, woE25_extraVs96_down	wE25_96vs24_down	NA	5.11222	5.34553	5.15236	4.16122	3.81974	3.17016	3.16277	2.93853	4.42729	4.65892	4.79907	2.91361	3.13753	3.45585	3.07194	2.58142	2.65539
LPP_RS01400	lpp0286	WP_011212912.1	hypothetical protein	NA	+	1106	NA	NA	NA	Uncharacterised	NA	yes	NA	woE25_96vs24_up	const	NA	5.99278	6.1768	6.15931	7.19744	7.50704	7.57118	7.25728	7.87031	7.17979	7.01937	6.81478	7.42507	7.7387	7.82326	7.4845	7.36783	7.22596
LPP_RS01405	lpp0287	WP_011212913.1	amino acid permease	NA	-	1565	NA	NA	NA	L-aspartate transporter	AA_permease,AA_permease_2	NA	GO:0016021,GO:0015171,GO:0003333	woE25_extraVs96_down	wE25_96vs24_down	NA	3.57057	3.06008	3.19151	3.00447	2.748	1.97001	2.26196	1.55008	3.04407	2.82057	2.83445	1.62957	1.27191	1.80328	1.69586	1.34183	1.77459
LPP_RS01410	lpp0288	WP_011212914.1	heme oxygenase	NA	-	833	NA	NA	NA	heme oxygenase	Heme_oxygenase	NA	GO:0004392,GO:0016021,GO:0006788	woE25_96vs24_down, woE25_extraVs96_down	wE25_96vs24_down	NA	4.36118	4.40885	4.09294	3.18666	2.96576	2.48081	2.3237	1.99096	3.66459	3.66696	3.42703	1.76763	1.81338	2.31549	2.0295	2.5512	2.19317
LPP_RS01415	NA	WP_021436984.1	hypothetical protein	NA	+	203	NA	NA	NA	IS630 family transposase	NA	NA	GO:0003677	not detected	not detected	NA	NA	NA	NA	NA	NA	NA	NA	NA	NA	NA	NA	NA	NA	NA	NA	NA	NA
LPP_RS01425	lpp0291	WP_011212915.1	2-deoxy-D-gluconate 3-dehydrogenase	NA	+	698	NA	NA	NA	2-(S)-hydroxypropyl- dehydrogenase	Epimerase,adh_short,adh_short_C2	NA	GO:0050575,GO:0004316,GO:0055114	woE25_extraVs96_down	wE25_96vs24_down, wE25_extraVs96_down	NA	3.60972	3.59084	3.80568	3.7876	3.38835	2.56534	2.65375	2.67808	4.30402	4.14198	3.84396	2.98105	2.97343	2.78301	2.57919	2.57179	2.25594
LPP_RS01430	lpp0292	WP_011212916.1	MFS transporter	NA	+	1295	proP	MFS transporter, MHS family, proline/betaine transporter	NA	Proline porter II	MFS_1,Sugar_tr	NA	GO:0055085,GO:0016021,GO:0005215	const	wE25_96vs24_down	NA	2.67586	2.1824	2.71848	2.74239	2.37293	2.07717	2.08769	2.08849	2.74106	3.07296	2.90789	1.90278	1.96515	1.98689	2.07473	1.96775	1.64393
LPP_RS01435	lpp0293	WP_011212917.1	hypothetical protein	NA	-	392	NA	NA	NA	Uncharacterised	NA	NA	GO:0016021	woE25_96vs24_up, woE25_extraVs96_up	wE25_extraVs96_up	NA	4.68991	4.49385	4.42847	5.5778	5.19092	7.92895	7.89581	7.12598	4.66968	4.93678	4.75092	5.66492	5.2433	5.05447	7.26175	6.99282	7.63822
LPP_RS01440	lpp0294	WP_021436986.1	cytochrome ubiquinol oxidase subunit II	NA	+	947	cyoA	cytochrome o ubiquinol oxidase subunit II [EC:1.10.3.10]	map00190	cytochrome ubiquinol oxidase subunit II	COX_ARM	NA	GO:0008827,GO:0004129,GO:0005507,GO:0016021,GO:1902600,GO:0022900,GO:0005886,GO:0070469	woE25_extraVs96_up	wE25_extraVs96_up	NA	3.34558	3.22134	3.31593	3.76599	3.70103	4.86184	4.84359	4.88851	3.64931	3.2223	2.85094	3.37982	2.92356	3.20801	4.45263	4.25378	4.25425
LPP_RS01445	lpp0295	WP_011212919.1	cytochrome ubiquinol oxidase subunit I	NA	+	1994	cyoB	cytochrome o ubiquinol oxidase subunit I [EC:1.10.3.10]	map00190	cytochrome o ubiquinol oxidase subunit I	COX1	NA	GO:0004129,GO:0005506,GO:0016021,GO:1902600,GO:0016682,GO:0009060,GO:0070469,GO:0020037	woE25_96vs24_up, woE25_extraVs96_down	const	NA	4.41531	4.08635	4.1739	5.75114	5.67739	4.39085	4.57546	3.66402	4.12315	4.28144	3.98614	4.36022	3.97941	4.25313	3.54685	3.1941	3.6935
LPP_RS01450	lpp0296	WP_011212920.1	cytochrome o ubiquinol oxidase subunit III	NA	+	596	cyoC	cytochrome o ubiquinol oxidase subunit III	map00190	cytochrome o ubiquinol oxidase subunit III	COX3	NA	GO:0008827,GO:0004129,GO:0016021,GO:1902600,GO:0005886,GO:0019646	const	wE25_extraVs96_down	NA	5.55032	5.45453	5.57455	6.17106	6.08133	5.54533	5.67862	4.43661	5.02143	5.62586	5.49554	5.26373	4.50908	5.36357	4.13388	4.09605	4.34704
LPP_RS01460	lpp0299	NA	pseudo gene/diguanylate cyclase	NA	-	2130	NA	NA	NA	NA	NA	NA	NA	woE25_96vs24_up, woE25_extraVs96_up	wE25_96vs24_up	NA	3.24475	3.19628	3.25389	7.1759	7.19984	7.79091	8.8112	9.40137	3.21636	3.10625	3.21274	8.2493	8.34595	8.0908	7.86103	8.31153	7.65822
LPP_RS01465	lpp0301	WP_011212925.1	haloacid dehalogenase	NA	-	2558	copA	Cu+-exporting ATPase [EC:3.6.3.54]	NA	Cation-transporting ATPase	E1-E2_ATPase,Hydrolase	NA	GO:0005524,GO:0004008,GO:0060003,GO:0046872,GO:0016021	woE25_extraVs96_down	wE25_96vs24_down	NA	4.70026	4.61236	4.61575	3.97563	4.23497	3.1463	3.21441	3.14431	4.09897	3.43618	3.37338	1.8449	2.69385	2.31149	2.56012	2.43729	2.27341
LPP_RS01470	lpp0302	WP_011945474.1	transcriptional regulator	NA	+	533	zur	Fur family transcriptional regulator, zinc uptake regulator	map02024	zinc uptake regulation	FUR	NA	GO:0003677,GO:0003700,GO:0006355	const	wE25_extraVs96_up	NA	4.28124	4.39627	4.24273	4.25543	4.30196	5.47369	4.6033	4.85728	4.46064	4.02544	4.11933	4.20905	3.57081	3.52129	5.69805	5.20895	5.33532
LPP_RS01475	lpp0303	WP_011212927.1	hypothetical protein	NA	+	1811	NA	NA	NA	Uncharacterised	NA	NA	NA	woE25_96vs24_up, woE25_extraVs96_up	wE25_96vs24_up	NA	5.88517	5.88308	6.0605	9.99504	9.9657	11.1272	11.9199	12.6016	6.33152	6.11205	6.31578	11.1874	11.1643	10.8233	11.1157	11.4689	10.7957
LPP_RS01480	lpp0304	WP_080019884.1	septation initiation protein	NA	-	4547	NA	NA	NA	dot Icm substrate	SidE	yes	NA	const	const	NA	5.62861	5.8862	6.16495	5.49793	5.73779	5.28452	5.06797	5.64165	6.29092	6.11517	6.04173	5.1033	5.60791	5.65706	4.70015	4.55978	4.42896
LPP_RS01485	lpp0305	WP_080020139.1	hypothetical protein	NA	-	503	NA	NA	NA	Uncharacterized conserved	NA	NA	GO:0016846,GO:0008152	const	wE25_96vs24_down, wE25_extraVs96_up	NA	4.52641	4.38648	4.68932	3.97485	3.64842	4.44364	4.17141	3.82448	4.6316	4.235	4.32752	3.16389	3.06344	3.44081	4.10667	4.05512	4.04898
LPP_RS01490	lpp0306	WP_011212930.1	hypothetical protein	NA	-	1979	NA	NA	NA	Uncharacterised	NA	NA	NA	const	wE25_96vs24_down	NA	1.80685	1.79403	2.09263	2.16614	2.26498	1.8114	1.71689	2.18126	2.49414	2.07923	1.99633	0.956103	0.76087	1.54903	1.71181	1.19033	1.58782
LPP_RS01495	lpp0307	WP_011212931.1	alpha/beta hydrolase	NA	+	794	NA	NA	NA	non-heme bromoperoxidase	FSH1,Ndr,Hydrolase_4,Abhydrolase_6,Abhydrolase_1	NA	GO:0004601,GO:0047570,GO:0098869,GO:0055114	woE25_96vs24_up, woE25_extraVs96_up	wE25_96vs24_up	NA	4.30047	4.28175	4.46325	6.68434	6.79262	7.6062	7.68131	8.16888	4.69244	4.70563	4.31436	7.26984	7.57605	7.25835	7.04841	7.06014	6.75802
LPP_RS01500	lpp0308	WP_011212932.1	betaine-aldehyde dehydrogenase	NA	+	1466	betB	betaine-aldehyde dehydrogenase [EC:1.2.1.8]	map00260	betaine aldehyde dehydrogenase	Aldedh	NA	GO:0008802,GO:0055114	woE25_96vs24_up	wE25_96vs24_up	NA	5.30364	5.11353	5.18229	7.19264	7.20706	7.35654	7.67527	8.06101	5.61461	5.83908	5.57038	7.26947	7.73553	7.63922	6.74017	6.95113	6.66778
LPP_RS01505	lpp0309	WP_011212933.1	4-aminobutyrate transaminase	NA	+	1352	gabT	4-aminobutyrate aminotransferase / (S)-3-amino-2-methylpropionate transaminase [EC:2.6.1.19 2.6.1.22]	map00250,map00650,map00410,map00640,map00280	4-aminobutyrate aminotransferase	Aminotran_3	NA	GO:0030170,GO:0003867,GO:0009448	const	const	NA	6.0283	6.31234	6.21232	6.87268	6.88979	7.00449	7.36528	7.7304	6.0778	6.40801	6.26006	6.79326	7.26921	7.41513	6.40217	6.62082	6.26046
LPP_RS01510	lpp0310	WP_011212934.1	hypothetical protein	NA	+	758	NA	NA	NA	Uncharacterised	NA	NA	GO:0005524,GO:0006281,GO:0006310	const	const	NA	5.43723	5.87295	5.891	6.44839	6.76459	7.14731	7.00833	7.67461	6.16881	6.10684	6.07779	6.63605	6.87426	6.98332	6.71347	6.52666	6.10526
LPP_RS01515	lpp0311	WP_011212935.1	glutaminase	NA	+	932	glsA	glutaminase [EC:3.5.1.2]	map00220,map00471,map00250	glutaminase	Glutaminase	NA	GO:0004359,GO:0006541	woE25_96vs24_up, woE25_extraVs96_up	wE25_96vs24_up	NA	4.30877	4.18832	4.55353	6.58976	6.60349	7.90153	8.38184	8.9806	4.96838	4.76336	4.57762	7.34912	7.26141	6.9135	7.4952	7.82562	7.20512
LPP_RS01520	lpp0312	WP_011212936.1	3-phosphoglycerate dehydrogenase	NA	+	887	serA	D-3-phosphoglycerate dehydrogenase / 2-oxoglutarate reductase [EC:1.1.1.95 1.1.1.399]	map00260,map00680,map01200,map01230	D-3-phosphoglycerate dehydrogenase	2-Hacid_dh,2-Hacid_dh_C	NA	GO:0051287,GO:0004617,GO:0055114	woE25_96vs24_up, woE25_extraVs96_up	wE25_96vs24_up	NA	5.52878	5.21861	5.27487	7.5797	7.68205	8.12781	8.65293	9.19327	5.33969	5.38377	5.07273	8.48495	8.60969	8.25451	7.78686	8.04418	7.29386
LPP_RS01525	lpp0313	WP_011212937.1	short chain dehydrogenase	NA	-	599	NA	NA	NA	short chain dehydrogenase	Epimerase,adh_short_C2	NA	NA	woE25_96vs24_up	wE25_96vs24_up	NA	5.55571	5.73497	5.53768	7.30698	7.21877	7.23674	7.52419	7.99474	5.87633	6.31848	6.18822	7.71908	7.78295	7.84453	6.91898	7.18999	6.6836
LPP_RS01530	lpp0314	WP_011212938.1	pyridine nucleotide-disulfide oxidoreductase	NA	-	1394	NA	NA	NA	dihydrolipoyl dehydrogenase	Pyr_redox_3,Pyr_redox,Pyr_redox_dim,Pyr_redox_2	NA	GO:0005623,GO:0050660,GO:0016152,GO:0045454,GO:0055114,GO:0004148	woE25_96vs24_up, woE25_extraVs96_up	wE25_96vs24_up	NA	5.17987	5.51387	5.33114	9.94201	10.0045	10.2256	11.0513	11.6174	5.54181	5.77173	5.75646	10.529	10.8938	10.8197	9.80313	10.2621	9.6317
LPP_RS01535	lpp0315	WP_080019885.1	NAD-glutamate dehydrogenase	NA	-	3380	GDH2	glutamate dehydrogenase [EC:1.4.1.2]	map00220,map00250,map00430,map00910	NAD-specific glutamate dehydrogenase	Bac_GDH	NA	NA	woE25_96vs24_up, woE25_extraVs96_up	wE25_96vs24_up	NA	3.42904	3.2638	3.63288	8.94665	8.8774	9.36373	10.2462	10.7369	3.86095	3.63883	3.81213	9.53423	9.71553	9.45359	9.10799	9.5651	8.90593
LPP_RS01540	lpp0316	WP_011212940.1	hypothetical protein	NA	+	725	NA	NA	NA	Uncharacterised	NA	yes	NA	const	wE25_96vs24_down	NA	3.20345	3.24275	3.24503	3.54283	3.61956	4.03786	3.67896	4.14096	3.7612	3.63332	3.77823	1.78701	3.6833	3.22473	3.7971	3.46308	3.36967
LPP_RS01545	lpp0317	WP_011212941.1	hypothetical protein	NA	+	953	NA	NA	NA	Uncharacterised	NA	NA	NA	woE25_96vs24_up, woE25_extraVs96_up	wE25_extraVs96_up	NA	2.91138	2.75669	3.13268	3.81619	3.76064	5.25041	4.77423	4.4537	3.74321	3.51536	3.30446	3.32093	3.35329	3.40096	4.43456	4.5705	4.81084
LPP_RS01550	lpp0318	WP_011212942.1	arsenate reductase (glutaredoxin)	NA	+	341	ARSC1	arsenate reductase [EC:1.20.4.1]	NA	arsenate reductase	ArsC	NA	GO:0055114,GO:0008794	woE25_extraVs96_up	wE25_extraVs96_up	NA	4.15248	4.03675	4.12901	4.32352	4.4218	5.55054	5.23523	5.06355	4.76069	4.3132	4.79876	4.01451	4.11479	4.24117	5.31186	5.09533	4.98803
LPP_RS01555	lpp0319	WP_011212943.1	aminotransferase	NA	-	1154	SCD	stearoyl-CoA desaturase (Delta-9 desaturase) [EC:1.14.19.1]	map04212,map01040,map01212	fatty acid desaturase	DDE_Tnp_ISL3,FA_desaturase	NA	GO:0006629,GO:0016021	const	wE25_96vs24_up	NA	6.85612	6.61623	6.82875	7.36742	7.35536	7.75462	8.17088	8.79228	6.55062	6.39194	6.41695	7.60615	7.65381	7.31991	7.29107	7.43776	6.9435
LPP_RS01560	lpp0320	WP_011212944.1	RNA helicase	NA	-	1244	rhlE	ATP-dependent RNA helicase RhlE [EC:3.6.4.13]	map03018	ATP-dependent RNA helicase rhlE	ResIII,Helicase_C,DEAD	NA	GO:0003676,GO:0005524,GO:0004386	woE25_extraVs96_down	const	NA	5.57979	5.17187	5.52478	5.62352	5.5174	4.12857	4.30751	4.60922	5.69953	5.5016	5.45632	4.82532	5.02102	4.88301	4.5471	4.25441	4.61258
LPP_RS01565	lpp0321	WP_072355925.1	RNA-binding protein	NA	+	278	NA	NA	NA	splicing factor%2C CC1-like family	RRM_1	NA	GO:0000166,GO:0003676	woE25_96vs24_down	wE25_96vs24_down, wE25_extraVs96_up	NA	6.18245	6.25361	6.26578	5.36758	5.1561	5.83853	5.90217	5.89036	6.90349	6.57908	6.57937	4.88	4.60372	4.8037	5.4168	5.61995	6.00343
LPP_RS01570	lpp0322	WP_080019886.1	hypothetical protein	NA	+	695	NA	uncharacterized protein	NA	Inner membrane yhhQ	Vut_1	NA	GO:0016021	const	wE25_96vs24_down	NA	4.74165	4.91242	4.91008	4.09902	3.9463	4.29955	4.03571	3.70941	6.20606	6.2666	5.70415	3.67135	4.1939	4.43181	4.84436	4.65559	4.93642
LPP_RS01575	lpp0323	WP_080019887.1	GNAT family N-acetyltransferase	NA	+	641	NA	NA	NA	Uncharacterised	Acetyltransf_3	NA	GO:0008080	const	wE25_96vs24_down	NA	4.68647	4.43825	4.76525	4.22875	4.37685	4.06429	4.20763	4.16755	5.50112	5.18094	5.16605	4.03755	3.79346	3.92519	4.38756	4.33527	4.28383
LPP_RS01580	lpp0324	WP_077382624.1	hypothetical protein	NA	+	569	NA	NA	NA	Uncharacterised	NA	yes	NA	const	const	NA	5.35336	4.86393	5.00385	5.39976	5.08597	4.99381	4.89749	4.83664	5.80517	5.28235	5.50844	5.12735	5.33312	5.28831	4.77694	4.86672	5.2088
LPP_RS01585	lpp0325	WP_011212949.1	hypothetical protein	NA	+	1346	oprM	outer membrane protein, multidrug efflux system	map02024,map01501	Probable efflux pump outer membrane ttgC precursor	OEP,OEP	NA	GO:0016021,GO:0009279,GO:0008289,GO:0006810,GO:0005215	const	wE25_96vs24_down	NA	3.02783	3.19765	3.04126	2.77399	2.82107	2.52751	2.47944	2.40443	3.88918	3.67847	3.91325	3.09858	2.65236	2.90283	2.52863	2.81317	2.66954
LPP_RS01590	lpp0326	WP_080019888.1	FUSC family protein	NA	+	1046	NA	NA	NA	Inner membrane yeeA	ALMT,FUSC_2,FUSC	NA	GO:0016021,GO:0006810,GO:0005886	const	const	NA	2.87267	2.55792	2.29731	2.51101	2.681	2.284	2.33626	2.2366	3.02449	3.02619	2.80067	2.71092	2.49775	2.82953	1.9505	2.51551	2.11224
LPP_RS01595	lpp0327	WP_011212951.1	multidrug transporter	NA	+	992	emrA	membrane fusion protein, multidrug efflux system	NA	Inner membrane yibH	HlyD_3,Biotin_lipoyl_2,HlyD_D23	yes	GO:0016021	const	wE25_96vs24_down	NA	4.03482	3.8655	3.64388	3.28049	3.34971	3.61217	3.50824	3.36877	3.87162	3.92001	4.08065	3.15803	2.46632	2.84073	3.23	3.19648	3.16866
LPP_RS01600	lpp0328	WP_011212952.1	hypothetical protein	NA	+	1943	NA	NA	NA	Uncharacterised	NA	NA	NA	woE25_96vs24_up, woE25_extraVs96_up	wE25_96vs24_up	NA	3.66304	3.91801	3.6915	7.35581	7.16738	8.67669	9.35329	9.96098	3.66428	3.86556	3.93409	7.77459	7.57275	7.29635	8.04829	8.35763	7.7683
LPP_RS01605	lpp0329	WP_011212953.1	hypothetical protein	NA	+	1784	NA	NA	NA	Uncharacterised	NA	NA	NA	woE25_96vs24_up, woE25_extraVs96_up	wE25_96vs24_up	NA	2.68456	2.82371	2.88106	6.45582	6.46248	7.01291	7.80178	8.21693	3.08202	2.82479	2.80344	6.9841	7.20642	6.98603	6.77591	7.02702	6.50585
LPP_RS01620	lpp0331	WP_011212955.1	endonuclease	NA	+	293	NA	putative endonuclease	NA	GIY-YIG nuclease superfamily	GIY-YIG	NA	GO:0090305,GO:0004519	woE25_extraVs96_up	wE25_96vs24_up	NA	3.67033	3.51347	3.54051	3.73737	4.00526	4.31575	4.49714	4.55655	3.25393	3.55862	3.40782	4.6156	4.10913	4.30483	4.55089	4.26026	4.37216
LPP_RS01625	lpp0332	WP_011212956.1	hypothetical protein	NA	+	398	NA	NA	NA	Uncharacterised	NA	yes	NA	woE25_96vs24_down, woE25_extraVs96_down	wE25_96vs24_down, wE25_extraVs96_down	NA	12.1559	12.4285	12.4442	9.52639	9.49562	5.75294	5.68013	5.26781	12.0089	12.2244	12.1869	6.18295	6.38031	7.39451	4.69861	4.62581	5.85673
LPP_RS01630	lpp0333	WP_021437045.1	DNA polymerase	NA	-	638	udg	uracil-DNA glycosylase [EC:3.2.2.27]	map03410	uracil-DNA glycosylase%2C family 4	UDG	NA	GO:0003887,GO:0071897	woE25_extraVs96_up	wE25_extraVs96_up	NA	2.99364	2.89713	2.67311	3.02839	3.00048	3.59072	3.84601	3.57219	2.83548	3.06878	2.83525	3.79481	2.98648	2.91268	4.07062	4.04874	3.96884
LPP_RS01635	lpp0334	WP_010946024.1	MFS transporter	NA	+	1274	UMF1	MFS transporter, UMF1 family	NA	vacuole effluxer Atg22 like	MFS_1,ATG22,ATG22	NA	GO:0016021	const	wE25_96vs24_up	NA	2.49256	2.72278	2.65576	3.48748	3.2254	3.91118	4.01724	4.10503	2.43703	1.93693	2.23479	3.29824	2.40751	3.02852	3.43743	3.48058	3.08651
LPP_RS01640	lpp0335	WP_072355930.1	N-acetylmuramoyl-L-alanine amidase	NA	+	698	NA	NA	NA	N-acetylmuramoyl-L-alanine amidase	Amidase_2	NA	GO:0009253,GO:0008745	const	wE25_extraVs96_up	NA	3.25821	3.32678	3.43203	3.50218	3.82796	4.41314	4.20177	4.27191	3.79428	3.24564	3.25863	3.66514	2.72991	3.34785	4.39652	4.29181	3.95458
LPP_RS01645	lpp0336	WP_011212959.1	hypothetical protein	NA	-	980	NA	NA	NA	Uncharacterised	NA	NA	NA	woE25_extraVs96_down	wE25_96vs24_down	NA	4.90705	4.00415	4.42	4.24751	4.127	2.02311	2.36822	2.18852	4.66878	4.29914	4.63237	2.65672	1.57892	2.19115	2.08964	2.01714	2.2437
LPP_RS01650	lpp0337	WP_021437047.1	hypothetical protein	NA	-	251	NA	NA	NA	Uncharacterised	NA	NA	NA	not detected	not detected	NA	NA	NA	NA	NA	NA	NA	NA	NA	NA	NA	NA	NA	NA	NA	NA	NA	NA
LPP_RS01655	lpp0338	WP_011212961.1	hypothetical protein	NA	+	449	NA	NA	NA	Uncharacterised	NA	NA	GO:0016021	const	wE25_96vs24_down	NA	6.10941	6.02458	6.119	5.69528	5.69944	5.84635	5.30396	5.31526	6.14688	6.34736	6.49732	4.87782	5.08822	4.57804	5.56458	4.98515	5.32138
LPP_RS01660	lpp0339	WP_011212962.1	multicopper oxidase	NA	-	1547	NA	NA	NA	copper resistance A precursor	Cu-oxidase,Cu-oxidase_3,Cu-oxidase_2	NA	GO:0005507,GO:0016491,GO:0055114	woE25_96vs24_up	wE25_extraVs96_up	NA	2.72677	2.34277	2.006	3.4756	3.3079	4.57775	4.04421	3.20781	2.811	2.75211	2.81132	2.14633	2.21552	2.5532	3.69922	3.63092	3.8981
LPP_RS01665	lpp0340	WP_011212963.1	hypothetical protein	NA	+	434	NA	NA	NA	Uncharacterised	NA	NA	NA	const	wE25_extraVs96_up	NA	4.3159	4.32385	4.35045	4.24571	4.22393	4.54491	5.13885	4.51174	4.6447	4.26824	4.02395	3.57629	3.65896	3.89325	5.96062	5.12419	5.82535
LPP_RS01670	lpp0341	WP_080020140.1	magnesium transporter	NA	-	1052	corA	magnesium transporter	NA	magnesium transporter	CorA	NA	GO:0055085,GO:0016021,GO:0046873,GO:0030001,GO:0005886	woE25_96vs24_up, woE25_extraVs96_up	wE25_96vs24_up, wE25_extraVs96_up	NA	2.66637	3.02294	2.8402	7.43046	7.0322	9.66215	10.1687	10.6415	3.11235	2.84733	2.90797	8.36379	7.71969	7.28144	9.23056	9.52157	8.83965
LPP_RS01675	lpp0342	WP_011212965.1	hydrolase	NA	+	587	NA	putative hydrolases of HD superfamily	NA	5 -nucleotidase	HD_2,HD_3	NA	GO:0016787	const	wE25_96vs24_down	NA	3.96	4.29276	4.14993	3.84745	3.51445	3.7788	3.6111	3.85829	3.78142	4.10562	3.90731	2.94108	2.51421	3.38206	3.34606	3.3041	3.25199
LPP_RS01680	lpp0343	WP_080019889.1	ATPase	NA	+	1562	NA	uncharacterized protein	NA	DUF853 family	DUF87,DUF853	NA	NA	woE25_96vs24_up, woE25_extraVs96_up	wE25_extraVs96_up	NA	4.1347	3.87385	4.1929	5.57411	5.49409	6.57296	6.43647	6.80194	4.04626	3.6617	3.79268	4.80377	3.97955	4.70193	5.61818	5.53185	5.39254
LPP_RS01685	lpp0344	WP_011212967.1	nicotinate phosphoribosyltransferase	NA	+	1403	pncB	nicotinate phosphoribosyltransferase [EC:6.3.4.21]	map00760	nicotinate phosphoribosyltransferase	NAPRTase,NAPRTase_C,NAPRTase_N	NA	GO:0004514,GO:0004516,GO:0009435,GO:0019358,GO:0016874	const	const	NA	5.58267	5.3571	5.35125	6.40722	6.18737	6.21566	6.50962	6.62833	5.46247	5.25743	5.08984	5.76687	5.94397	5.81172	5.43137	5.57663	5.38143
LPP_RS01690	lpp0345	WP_072368642.1	nicotinamidase	NA	+	641	pncA	nicotinamidase/pyrazinamidase [EC:3.5.1.19 3.5.1.-]	map00760	Peroxyureidoacrylate ureidoacrylate amidohydrolase	Isochorismatase	NA	NA	const	const	NA	5.50131	5.54528	5.64674	5.38755	5.38235	5.34099	5.50361	5.68692	5.34756	5.44922	5.53398	4.82878	5.36096	5.40551	4.41492	4.544	4.24203
LPP_RS01695	lpp0346	WP_011212969.1	hypothetical protein	NA	-	383	NA	NA	NA	Glutathione transferase fosA	Glyoxalase	NA	GO:0004364	woE25_96vs24_up, woE25_extraVs96_up	wE25_96vs24_up	NA	4.96478	4.87306	4.54418	6.42411	6.36386	7.22533	7.24521	7.9647	4.68183	4.91203	4.75293	7.42229	7.21737	6.91582	6.73848	7.34332	7.21289
LPP_RS01700	lpp0347	WP_080019890.1	MFS transporter	NA	-	1241	bcr	MFS transporter, DHA1 family, multidrug resistance protein	NA	MFS transporter	Sugar_tr,MFS_1	NA	GO:0055085,GO:0016021	woE25_96vs24_up, woE25_extraVs96_up	wE25_96vs24_up	NA	1.32826	1.75546	1.71324	2.23799	2.25088	3.26241	3.18515	3.60523	1.62248	1.82692	1.77572	2.53307	2.35152	2.37751	2.52132	3.13805	3.15572
LPP_RS01705	lpp0348	WP_011212971.1	LysR family transcriptional regulator	NA	+	869	NA	NA	NA	D-malate degradation R	HTH_1,LysR_substrate	NA	GO:0003677,GO:0003700,GO:0006351,GO:0006355	woE25_extraVs96_up	wE25_extraVs96_up	NA	2.5823	2.26954	2.10532	2.69775	2.66365	3.89693	3.65594	4.11931	1.96019	2.17622	2.23727	2.66492	1.75234	2.00525	3.15988	3.49922	3.03796
LPP_RS01710	lpp0349	WP_011212972.1	hypothetical protein	NA	+	3350	sdbA	effector protein SdbA	map05134	Uncharacterised	NA	yes	NA	const	wE25_96vs24_up	NA	4.8031	4.70884	4.83768	4.92198	4.97075	5.24293	5.59943	6.07356	5.00723	4.88937	4.87721	5.77459	6.09231	6.01701	5.26402	5.466	5.07194
LPP_RS01715	lpp0350	WP_080020141.1	Ras GEF/LegG2	NA	+	1499	NA	NA	NA	domain	RasGEF	yes	GO:0007264,GO:0005085,GO:0005622,GO:0043547	woE25_96vs24_down	const	NA	5.61811	5.87363	6.0503	4.83681	4.78608	4.43503	4.71291	5.16323	5.90791	6.1431	6.15798	4.99009	5.35272	5.74012	4.75166	4.62258	4.40964
LPP_RS01720	NA	NA	pseudo gene/diguanylate cyclase	NA	-	2225	NA	NA	NA	NA	NA	NA	NA	woE25_96vs24_up, woE25_extraVs96_up	wE25_96vs24_up	NA	3.59822	3.84814	3.66573	7.17298	7.18766	7.66618	8.41553	8.90582	3.69107	3.83025	4.03147	7.75697	8.16485	8.10035	7.2516	7.56417	6.97379
LPP_RS01725	lpp0353	WP_011212976.1	ATPase	NA	-	1415	NA	NA	NA	Sensor fixL	PAS_3,HATPase_c	NA	GO:0005524,GO:0004673,GO:0018106	woE25_96vs24_up, woE25_extraVs96_up	wE25_96vs24_up	NA	3.32411	3.14187	3.04243	7.77655	7.74109	8.30277	9.06684	9.64658	3.40227	2.90254	3.36525	8.59943	8.79848	8.65447	8.12555	8.38573	7.75013
LPP_RS01730	lpp0354	WP_080019891.1	hypothetical protein	NA	-	1166	NA	NA	NA	Uncharacterized conserved	FIST_C,FIST	NA	NA	woE25_96vs24_up, woE25_extraVs96_up	wE25_96vs24_up	NA	3.31348	3.03176	3.3011	8.03247	7.82652	9.57628	10.1383	10.7051	3.45219	3.02206	3.13613	8.45465	8.08149	7.72028	8.99668	9.29161	8.63129
LPP_RS01735	lpp0355	WP_011212978.1	LysR family transcriptional regulator	NA	-	881	NA	NA	NA	HTH-type transcriptional activator	HTH_1,LysR_substrate	NA	GO:0003677,GO:0003700,GO:0006351,GO:0006355	woE25_96vs24_up, woE25_extraVs96_up	wE25_96vs24_up	NA	2.78311	2.43154	2.47381	6.78934	6.43465	8.45972	9.00937	9.37828	2.7369	2.42146	2.80304	7.94315	7.29011	6.82456	8.13859	8.45094	7.80968
LPP_RS01740	lpp0356	WP_011212979.1	hypothetical protein	NA	+	1919	NA	NA	NA	Uncharacterised	NA	NA	NA	woE25_96vs24_up	wE25_96vs24_up	NA	0.910645	1.22037	1.14172	2.31227	2.07935	2.8027	2.81578	3.06213	1.29246	1.29832	1.69762	2.78225	2.62867	2.24232	2.35555	2.57998	2.03243
LPP_RS01745	lpp0357	WP_011212980.1	amino acid transporter	NA	-	1184	NA	NA	NA	Inner membrane transport	Spore_permease,AA_permease,AA_permease_2	NA	GO:0016020,GO:0015171,GO:0003333	woE25_96vs24_up	const	NA	3.8539	3.36613	3.56882	4.9908	4.69849	4.1651	4.51545	4.584	4.59383	4.07294	4.14086	4.85502	4.73141	4.65359	4.20015	3.91685	3.95087
LPP_RS01750	lpp0358	WP_011212981.1	methyltransferase	NA	-	776	NA	NA	NA	Trans-aconitate methyltransferase	CMAS,Ubie_methyltran,NodS,MTS,Methyltransf_23,Methyltransf_12,Methyltransf_11,Methyltransf_25,Methyltransf_31	NA	GO:0008168,GO:0032259	woE25_96vs24_up, woE25_extraVs96_up	const	NA	4.27577	4.32791	4.51657	5.42893	5.08484	6.42427	6.45343	6.72204	4.95369	5.12367	4.77124	5.15134	4.71515	5.1122	5.83716	5.6826	5.70276
LPP_RS01755	lpp0359	WP_011212982.1	formate dehydrogenase	NA	+	1211	FDH	formate dehydrogenase [EC:1.17.1.9]	map01200,map00680,map00630	formate dehydrogenase	2-Hacid_dh,2-Hacid_dh_C	NA	GO:0051287,GO:0004617,GO:0008863,GO:0055114	woE25_96vs24_up	const	NA	4.14461	4.36821	4.51782	6.04835	5.89776	5.28794	5.60363	4.51579	4.90805	5.03585	4.78654	4.96958	5.05981	5.08075	4.26632	4.48074	4.43932
LPP_RS01760	lpp0360	WP_011212983.1	hypothetical protein	NA	-	1124	NA	NA	NA	Uncharacterised	NA	yes	NA	const	const	NA	3.27163	3.3904	3.37459	3.92734	4.28618	4.57928	4.44733	4.96484	4.17027	3.9906	3.9327	4.14521	4.55071	4.34823	4.30883	4.30888	4.26684
LPP_RS01765	lpp0361	WP_011212984.1	hypothetical protein	NA	+	683	NA	NA	NA	Uncharacterised	NA	yes	NA	woE25_extraVs96_up	wE25_96vs24_up	NA	4.17402	3.96431	3.95406	4.68206	4.48742	6.08221	5.98316	6.02091	4.2886	4.41206	4.07893	5.3001	5.3815	5.02485	6.09461	6.12131	6.1105
LPP_RS01770	lpp0362	WP_072355939.1	NAD(P)-dependent oxidoreductase	NA	+	845	NA	NA	NA	SDR family NAD(P)-dependent oxidoreductase	KR,adh_short_C2,adh_short	NA	GO:0016491,GO:0055114	const	const	NA	7.14167	7.23163	6.99787	6.36291	6.26515	5.58012	5.6835	5.60451	7.53342	7.58859	7.26682	6.66514	6.92315	6.86079	6.03496	5.92644	6.16192
LPP_RS01775	lpp0363	WP_011212986.1	hypothetical protein	NA	+	359	NA	NA	NA	Uncharacterised	NA	NA	NA	not detected	not detected	NA	NA	NA	NA	NA	NA	NA	NA	NA	NA	NA	NA	NA	NA	NA	NA	NA	NA
LPP_RS01780	lpp0364	WP_011212987.1	hypothetical protein	NA	+	230	NA	NA	NA	Uncharacterised	NA	NA	NA	woE25_96vs24_up, woE25_extraVs96_up	wE25_96vs24_up	NA	4.74955	4.53048	4.69714	10.0806	9.63726	11.1772	11.7817	12.2694	4.81168	5.04076	5.00081	10.9811	10.2696	9.87269	10.6912	11.1487	10.4052
LPP_RS01785	lpp0365	WP_011212988.1	elongation factor P	NA	-	569	efp	elongation factor P	NA	elongation factor P	EFP,Elong-fact-P_C,EFP_N	NA	GO:0003746,GO:0005737,GO:0006414	woE25_96vs24_down, woE25_extraVs96_down	wE25_96vs24_down	NA	8.86337	8.76428	8.85463	7.2009	7.15717	5.71231	5.48089	5.09858	8.44197	8.5948	8.39941	5.70027	5.62322	5.7266	6.04945	5.69217	6.1247
LPP_RS01790	lpp0366	WP_011212989.1	EF-P beta-lysylation protein EpmB	NA	+	980	epmB	L-lysine 2,3-aminomutase [EC:5.4.3.-]	NA	L-lysine 2%2C3-aminomutase	Fer4_14,Fer4_12,Radical_SAM	NA	GO:0046872,GO:0050066,GO:0051539	const	const	NA	3.81605	3.51762	3.45548	3.24866	3.15196	2.87075	3.07962	3.30257	3.61758	3.2237	2.8947	3.37852	3.11019	2.98601	2.86197	2.99486	2.93486
LPP_RS01795	lpp0367	WP_032831084.1	RNA degradosome polyphosphate kinase	NA	-	2084	ppk	polyphosphate kinase [EC:2.7.4.1]	map03018,map00190	polyphosphate kinase	PP_kinase_N,PP_kinase_C,PP_kinase,PP_kinase_C_1	NA	GO:0005524,GO:0009358,GO:0016310,GO:0008976,GO:0006799	woE25_extraVs96_down	wE25_96vs24_down, wE25_extraVs96_down	NA	6.74943	6.73291	6.73771	6.02523	5.86513	4.33987	4.47416	3.67741	6.19553	6.52525	6.61183	5.00021	5.09993	5.11513	4.03737	3.88942	4.23447
LPP_RS01800	lpp0368	WP_011212991.1	hypothetical protein	NA	-	1205	NA	NA	NA	Patatin	Patatin	NA	GO:0006629	const	wE25_96vs24_down, wE25_extraVs96_up	NA	4.34507	4.28323	4.16099	4.9737	4.6918	4.68942	4.4722	3.97262	4.531	4.4459	4.52405	3.33956	3.53799	3.23967	4.59941	4.43821	4.65853
LPP_RS01805	lpp0369	WP_011212992.1	chromate transporter	NA	-	533	chrA	chromate transporter	NA	chromate transporter%2C chromate ion transporter (CHR) family	Chromate_transp	NA	GO:0016021,GO:0015109,GO:0015703	woE25_extraVs96_up	wE25_96vs24_down, wE25_extraVs96_up	NA	3.99881	3.56317	3.68888	3.83084	3.85442	4.60216	4.47382	4.67331	4.09327	4.05153	4.28671	3.18353	3.2459	3.26764	4.47775	3.80424	4.15791
LPP_RS01810	lpp0370	WP_080019892.1	hypothetical protein	NA	-	677	NA	NA	NA	hypothetical protein	NA	NA	NA	woE25_extraVs96_up	wE25_96vs24_down, wE25_extraVs96_up	NA	2.59799	2.85361	2.69999	2.44698	2.52772	3.59929	3.38276	3.19534	3.49481	3.25477	3.05252	2.3722	1.88584	2.72477	3.67807	3.34865	3.46849
LPP_RS01815	lpp0371	WP_011212994.1	acyl-CoA dehydrogenase	NA	+	2438	fadE	acyl-CoA dehydrogenase [EC:1.3.99.-]	map01212,map00071	Acyl- dehydrogenase fadE12	Acyl-CoA_dh_1,Acyl-CoA_dh_M,Acyl-CoA_dh_N,DUF1974	NA	GO:0003995,GO:0033539,GO:0050660,GO:0016021	const	const	NA	7.3466	7.11401	7.11082	7.42789	7.45884	6.74708	6.76391	5.86675	7.58874	7.43254	7.24884	6.78207	6.70603	6.86758	6.34322	6.36002	6.73965
LPP_RS01820	lpp0372	WP_011212995.1	hypothetical protein	NA	+	692	NA	NA	NA	Uncharacterised	NA	yes	NA	woE25_extraVs96_up	wE25_96vs24_up	NA	8.27363	8.41477	8.29082	9.2298	9.14092	9.86073	10.6447	11.1201	8.28737	8.44913	8.34068	10.3183	10.1	9.98188	10.1088	10.3286	9.97587
LPP_RS01825	lpp0373	WP_011212996.1	mannose-1-phosphate guanylyltransferase	NA	-	662	murU	N-acetyl-alpha-D-muramate 1-phosphate uridylyltransferase [EC:2.7.7.99]	map00520	Glucose-1-phosphate thymidylyltransferase 1	NTP_transf_3,NTP_transferase	NA	GO:0008879,GO:0009058,GO:0004475	woE25_96vs24_down, woE25_extraVs96_down	wE25_96vs24_down	NA	6.38487	6.48588	6.69985	5.5263	5.39927	3.84883	4.09175	3.38062	5.90194	5.69696	5.82486	4.12235	4.11141	4.1038	3.96455	3.38098	4.06232
LPP_RS01830	lpp0374	WP_080019893.1	phosphotransferase	NA	-	1046	amgK	N-acetylmuramate 1-kinase [EC:2.7.1.221]	map00520	phosphotransferase	Choline_kinase,EcKinase,APH	NA	GO:0016740	woE25_96vs24_down, woE25_extraVs96_down	wE25_96vs24_down, wE25_extraVs96_up	NA	5.94986	5.8156	6.08415	3.93686	3.94603	3.02281	2.86445	2.39655	5.37943	5.18245	5.51118	2.39747	2.27322	2.19943	3.28653	2.99887	3.14874
LPP_RS01835	lpp0375	WP_080019894.1	LPS biosynthesis protein	NA	+	2669	lptD	LPS-assembly protein	NA	LPS-assembly	OstA,LptD	NA	NA	const	wE25_96vs24_down	NA	4.15235	4.22085	4.14721	3.63269	3.22375	2.67904	2.88671	2.89422	3.52119	3.68557	3.828	2.63201	2.73981	2.6966	2.58234	2.41364	2.69139
LPP_RS01840	lpp0376	WP_080019895.1	molecular chaperone SurA	NA	+	1340	surA	peptidyl-prolyl cis-trans isomerase SurA [EC:5.2.1.8]	NA	Peptidyl-prolyl cis-trans isomerase surA	Rotamase_2,SurA_N_2,Rotamase_3,SurA_N_3,Rotamase,Rotamase,Rotamase_3,SurA_N	NA	GO:0003755,GO:0043165,GO:0060274,GO:0051085,GO:0030288,GO:0042277,GO:0051082,GO:0000413,GO:0050821	woE25_96vs24_down, woE25_extraVs96_down	wE25_96vs24_down	NA	7.58074	7.67802	7.71586	6.28331	6.36772	5.19076	5.2019	5.3031	7.31924	7.44085	7.37157	5.48491	5.75414	5.5779	5.03226	5.02737	4.92312
LPP_RS01845	lpp0377	WP_011213000.1	4-hydroxythreonine-4-phosphate dehydrogenase PdxA	NA	+	974	pdxA	4-hydroxythreonine-4-phosphate dehydrogenase [EC:1.1.1.262]	map00750	4-hydroxythreonine-4-phosphate dehydrogenase 1	PdxA	NA	GO:0000287,GO:0042823,GO:0008270,GO:0008615,GO:0005737,GO:0051287,GO:0050570,GO:0055114,GO:0050897	woE25_96vs24_down, woE25_extraVs96_down	wE25_96vs24_down	NA	7.48284	7.68191	7.68937	6.29684	6.36377	5.10245	5.17996	4.95671	7.31078	7.65324	7.50629	5.53942	5.53227	5.92241	5.2086	5.06988	5.13045
LPP_RS01850	lpp0378	WP_011213001.1	dihydrofolate reductase	NA	+	491	DHFR	dihydrofolate reductase [EC:1.5.1.3]	map00670,map00790,map01523	dihydrofolate reductase type 3	DHFR_1	NA	GO:0050661,GO:0009165,GO:0055114,GO:0046654,GO:0004146,GO:0006545,GO:0006730	woE25_96vs24_down, woE25_extraVs96_down	wE25_96vs24_down, wE25_extraVs96_down	NA	6.84766	7.16178	7.54715	6.11241	6.07696	4.82407	4.49415	4.75446	6.58709	7.12875	7.31193	5.21338	5.51879	5.84157	4.79952	4.42657	4.70905
LPP_RS01855	lpp0379	WP_011213002.1	hypothetical protein	NA	-	545	NA	NA	NA	of uncharacterised function (DUF3421)	DUF3421,DUF3421	NA	NA	woE25_96vs24_down, woE25_extraVs96_down	wE25_96vs24_down	NA	7.14825	7.05671	7.10778	5.72806	6.0516	4.50244	4.12484	4.24904	7.75291	7.61352	7.28775	5.57092	6.01659	5.39254	4.97501	5.12221	5.22123
LPP_RS01860	lppr01	NA	16S ribosomal RNA	NA	+	1545	NA	NA	NA	NA	NA	NA	NA	not detected	not detected	NA	NA	NA	NA	NA	NA	NA	NA	NA	NA	NA	NA	NA	NA	NA	NA	NA	NA
LPP_RS01865	lppt02	NA	tRNA-Ala	NA	+	75	NA	NA	NA	NA	NA	NA	NA	not detected	not detected	NA	NA	NA	NA	NA	NA	NA	NA	NA	NA	NA	NA	NA	NA	NA	NA	NA	NA
LPP_RS01870	lppr02	NA	23S ribosomal RNA	NA	+	2908	NA	NA	NA	NA	NA	NA	NA	not detected	not detected	NA	NA	NA	NA	NA	NA	NA	NA	NA	NA	NA	NA	NA	NA	NA	NA	NA	NA
LPP_RS01875	lppr03	NA	5S ribosomal RNA	NA	+	115	NA	NA	NA	NA	NA	NA	NA	not detected	not detected	NA	NA	NA	NA	NA	NA	NA	NA	NA	NA	NA	NA	NA	NA	NA	NA	NA	NA
LPP_RS01880	lppt03	NA	tRNA-Thr	NA	+	75	NA	NA	NA	NA	NA	NA	NA	woE25_extraVs96_down	const	NA	8.42168	8.57829	7.28019	7.88667	8.09647	6.96812	6.98613	6.1678	6.77578	6.65743	6.96029	6.70996	6.74354	6.91964	6.004	5.91206	6.70975
LPP_RS01885	lppt04	NA	tRNA-Tyr	NA	+	84	NA	NA	NA	NA	NA	NA	NA	woE25_extraVs96_down	const	NA	8.9886	9.52454	9.05145	8.39308	8.47753	6.64854	7.08427	6.23268	7.83731	8.48344	8.58275	7.40172	7.33593	7.71353	6.50672	6.39715	7.33428
LPP_RS01890	lppt05	NA	tRNA-Gly	NA	+	73	NA	NA	NA	NA	NA	NA	NA	woE25_96vs24_down, woE25_extraVs96_down	wE25_96vs24_down	NA	10.1069	10.2313	9.35449	8.85295	8.71812	7.30429	7.12298	6.07744	8.95439	9.16091	8.94305	7.56985	6.92782	7.71415	6.80311	6.70745	6.97097
LPP_RS01895	lppt06	NA	tRNA-Thr	NA	+	75	NA	NA	NA	NA	NA	NA	NA	woE25_96vs24_down, woE25_extraVs96_down	wE25_96vs24_down	NA	11.545	11.8987	11.0017	9.71313	9.62895	7.86934	7.7923	6.95769	10.3505	10.6837	10.6184	8.48702	8.22955	8.25384	7.53712	6.97882	8.0993
LPP_RS01900	lpp0380	WP_010946066.1	elongation factor Tu	NA	+	1190	tuf	elongation factor Tu	NA	elongation factor Tu	MMR_HSR1,GTP_EFTU_D2,GTP_EFTU_D3,GTP_EFTU	NA	GO:0005525,GO:0003746,GO:0005737,GO:0003924,GO:0006414	woE25_96vs24_down, woE25_extraVs96_down	wE25_96vs24_down, wE25_extraVs96_down	NA	10.2914	10.6415	10.1922	8.90663	8.90415	5.9724	6.14549	5.14663	10.1425	10.3857	10.0125	7.07682	7.26484	7.39411	5.8363	5.19864	6.22331
LPP_RS01905	lppt07	NA	tRNA-Trp	NA	+	75	NA	NA	NA	NA	NA	NA	NA	woE25_96vs24_down, woE25_extraVs96_down	wE25_96vs24_down, wE25_extraVs96_down	NA	11.5065	11.9324	11.456	9.94606	9.74574	7.29282	7.81147	6.57008	10.9611	11.4513	11.1828	8.25408	8.58984	8.96058	7.14183	6.92186	7.70919
LPP_RS01910	lpp0381	WP_010946067.1	preprotein translocase subunit SecE	NA	+	371	secE	preprotein translocase subunit SecE	map03070,map03060,map02024	pre translocase subunit	SecE	NA	GO:0006605,GO:0015450,GO:0065002,GO:0016021,GO:0043952,GO:0009306,GO:0005622,GO:0005886	woE25_96vs24_down, woE25_extraVs96_down	wE25_96vs24_down, wE25_extraVs96_down	NA	11.2311	11.8045	11.7084	9.80696	9.53743	6.80677	7.18221	6.31575	10.958	11.4575	11.3051	8.10017	8.28534	8.50079	6.70526	6.36207	7.03745
LPP_RS01915	lpp0382	WP_077383841.1	transcription termination/antitermination protein NusG	NA	+	554	nusG	transcriptional antiterminator NusG	NA	Transcription antitermination nusG	KOW,NusG	NA	GO:0006354,GO:0032784,GO:0031564,GO:0006353	woE25_96vs24_down, woE25_extraVs96_down	wE25_96vs24_down, wE25_extraVs96_down	NA	11.8738	12.2825	12.1634	10.2355	10.1281	7.31591	7.59553	6.90079	11.3409	11.7524	11.7638	8.44512	8.56222	8.9733	7.32858	6.93288	7.57057
LPP_RS01920	lpp0383	WP_010946069.1	50S ribosomal protein L11	NA	+	434	RP-L11	large subunit ribosomal protein L11	map03010	50S ribosomal L11	Ribosomal_L11,Ribosomal_L11_N	NA	GO:0003735,GO:0005840,GO:0070180,GO:0006412	woE25_96vs24_down, woE25_extraVs96_down	wE25_96vs24_down, wE25_extraVs96_down	NA	12.2994	12.6452	12.3153	10.221	10.2422	7.42616	7.66767	6.7591	11.903	12.0512	11.8873	8.52298	8.64071	9.01907	7.39656	6.79208	7.54525
LPP_RS01925	lpp0384	WP_010946070.1	50S ribosomal protein L1	NA	+	695	RP-L1	large subunit ribosomal protein L1	map03010	50S ribosomal L1	Ribosomal_L1	NA	GO:0006417,GO:0003735,GO:0015934,GO:0000049,GO:0019843,GO:0006412	woE25_96vs24_down, woE25_extraVs96_down	wE25_96vs24_down, wE25_extraVs96_down	NA	12.5326	12.9353	12.7347	10.7253	10.759	8.20804	8.16884	7.35269	12.4408	12.5886	12.3696	8.72323	9.08553	9.47483	7.92511	7.17546	8.15268
LPP_RS01930	lpp0385	WP_010946071.1	50S ribosomal protein L10	NA	+	533	RP-L10	large subunit ribosomal protein L10	map03010	50S ribosomal L8	Ribosomal_L10	NA	GO:0003735,GO:0042254,GO:0005840,GO:0070180,GO:0006412	woE25_96vs24_down, woE25_extraVs96_down	wE25_96vs24_down, wE25_extraVs96_down	NA	13.4196	13.9471	13.7205	11.7311	11.8011	8.68987	8.94951	8.15879	13.3971	13.8136	13.6066	9.46485	9.92004	10.2288	8.81271	8.06342	9.42849
LPP_RS01935	lpp0386	WP_010946072.1	50S ribosomal protein L7/L12	NA	+	380	RP-L7	large subunit ribosomal protein L7/L12	map03010	L8	Ribosomal_L12_N,Ribosomal_L12	NA	GO:0003735,GO:0005840,GO:0006412	woE25_96vs24_down, woE25_extraVs96_down	wE25_96vs24_down, wE25_extraVs96_down	NA	13.8523	14.2587	14.2542	12.4229	12.5104	8.89343	9.00165	8.46885	13.9462	14.2488	14.1414	10.0967	10.3986	10.9245	9.18502	8.43788	9.5871
LPP_RS01940	lpp0387	WP_011213004.1	DNA-directed RNA polymerase subunit beta	NA	+	4106	rpoB	DNA-directed RNA polymerase subunit beta [EC:2.7.7.6]	map00230,map00240,map03020	DNA-directed RNA polymerase subunit beta	RNA_pol_Rpb2_2,RNA_pol_Rpb2_2,RNA_pol_Rpb2_45,RNA_pol_Rpb2_7,RNA_pol_Rpb2_3,RNA_pol_Rpb2_1,RNA_pol_Rpb2_6	NA	GO:0003677,GO:0003899,GO:0032549,GO:0006351,GO:0046677	woE25_96vs24_down, woE25_extraVs96_down	wE25_96vs24_down, wE25_extraVs96_down	NA	11.4303	11.8983	11.6922	9.74546	9.74942	7.58401	7.68948	6.98575	11.185	11.5237	11.3494	7.98463	8.27809	8.6812	6.93089	6.58762	7.38217
LPP_RS01945	lpp0388	WP_072355960.1	DNA-directed RNA polymerase subunit beta'	NA	+	4247	rpoC	DNA-directed RNA polymerase subunit beta' [EC:2.7.7.6]	map00240,map00230,map03020	DNA-directed RNA polymerase subunit beta	RNA_pol_Rpb1_2,RNA_pol_Rpb1_4,RNA_pol_Rpb1_2,RNA_pol_Rpb1_3,RNA_pol_Rpb1_5,RNA_pol_Rpb1_1	NA	GO:0003677,GO:0003899,GO:0006351	woE25_96vs24_down, woE25_extraVs96_down	wE25_96vs24_down, wE25_extraVs96_down	NA	11.3625	11.8001	11.5425	9.86647	9.87421	8.14843	8.3472	7.82415	11.2163	11.5095	11.3089	8.37208	8.67271	9.05549	7.66908	7.23815	7.94904
LPP_RS01950	lpp0389	WP_004450478.1	30S ribosomal protein S12	NA	+	380	RP-S12	small subunit ribosomal protein S12	map03010	30S ribosomal S12	Ribosom_S12_S23	NA	GO:0003735,GO:0015935,GO:0000049,GO:0019843,GO:0006412	woE25_96vs24_down, woE25_extraVs96_down	wE25_96vs24_down	NA	11.4865	11.8263	11.6878	9.9846	9.82047	8.12146	8.13492	7.88985	10.993	11.3594	11.3283	8.20976	8.52096	8.91991	7.70266	7.47677	7.88555
LPP_RS01955	lpp0390	WP_010946075.1	30S ribosomal protein S7	NA	+	527	RP-S7	small subunit ribosomal protein S7	map03010	30S ribosomal S7	Ribosomal_S7	NA	GO:0003735,GO:0015935,GO:0000049,GO:0019843,GO:0006412	woE25_96vs24_down, woE25_extraVs96_down	wE25_96vs24_down, wE25_extraVs96_down	NA	11.64	11.9032	11.6918	10.0511	9.99738	7.71674	7.95084	7.7011	11.1784	11.5141	11.2978	8.32794	8.58962	8.87367	7.52611	7.38378	7.72647
LPP_RS01960	lpp0391	WP_011213006.1	elongation factor G	NA	+	2084	fusA	elongation factor G	NA	elongation factor G	GTP_EFTU_D2,EFG_C,EFG_II,EFG_IV,GTP_EFTU	NA	GO:0005525,GO:0003746,GO:0005737,GO:0003924,GO:0006414	woE25_96vs24_down, woE25_extraVs96_down	wE25_96vs24_down, wE25_extraVs96_down	NA	12.0154	12.2079	12.2063	10.4587	10.3685	7.93082	8.34173	8.05209	11.4363	11.6604	11.5356	8.594	8.77063	9.04354	7.61404	7.54985	8.05468
LPP_RS01965	lpp0392	WP_010946066.1	elongation factor Tu	NA	+	1190	tuf	elongation factor Tu	NA	elongation factor Tu	MMR_HSR1,GTP_EFTU_D2,GTP_EFTU_D3,GTP_EFTU	NA	GO:0005525,GO:0003746,GO:0005737,GO:0003924,GO:0006414	woE25_96vs24_down, woE25_extraVs96_down	wE25_96vs24_down, wE25_extraVs96_down	NA	9.17103	9.65179	9.2846	7.89597	7.82202	5.68362	5.98871	5.62396	9.03603	9.27243	8.93882	6.18241	6.49935	6.64701	5.36333	4.83636	5.67646
LPP_RS01970	lpp0393	WP_010946077.1	30S ribosomal protein S10	NA	+	317	RP-S10	small subunit ribosomal protein S10	map03010	30S ribosomal S10	Ribosomal_S10	NA	GO:0003735,GO:0005840,GO:0000049,GO:0006412	woE25_96vs24_down, woE25_extraVs96_down	wE25_96vs24_down, wE25_extraVs96_down	NA	12.3285	12.7944	12.6019	10.9221	10.8476	8.4238	8.82251	8.32875	12.3322	12.547	12.3917	9.30927	9.54149	9.90429	8.30449	7.98847	8.6127
LPP_RS01975	lpp0394	WP_010946078.1	50S ribosomal protein L3	NA	+	647	RP-L3	large subunit ribosomal protein L3	map03010	50S ribosomal L3	Ribosomal_L3	NA	GO:0003735,GO:0005840,GO:0019843,GO:0006412	woE25_96vs24_down, woE25_extraVs96_down	wE25_96vs24_down, wE25_extraVs96_down	NA	12.6814	13.1095	12.7462	10.8309	10.8303	8.38477	8.56247	8.061	12.5866	12.9803	12.6422	9.21186	9.55338	9.80573	8.16132	7.93159	8.43277
LPP_RS01980	lpp0395	WP_011213008.1	50S ribosomal protein L4	NA	+	605	RP-L4	large subunit ribosomal protein L4	map03010	50S ribosomal L4	Ribosomal_L4	NA	GO:0003735,GO:0005840,GO:0019843,GO:0006412	woE25_96vs24_down, woE25_extraVs96_down	wE25_96vs24_down, wE25_extraVs96_down	NA	12.2358	12.6097	12.4873	10.6036	10.5833	8.34542	8.40926	8.01701	12.2171	12.4336	12.3597	8.90679	9.23933	9.52436	7.73461	7.48195	8.11381
LPP_RS01985	lpp0396	WP_011213009.1	50S ribosomal protein L23	NA	+	296	RP-L23	large subunit ribosomal protein L23	map03010	50S ribosomal L23	Ribosomal_L23	NA	GO:0000166,GO:0003735,GO:0005840,GO:0019843,GO:0006412	woE25_96vs24_down, woE25_extraVs96_down	wE25_96vs24_down, wE25_extraVs96_down	NA	12.2091	12.5787	12.4793	10.3979	10.4613	8.11215	8.16038	7.82011	12.0904	12.3626	12.3906	8.48176	8.88576	9.36783	7.54496	7.15048	7.76056
LPP_RS01990	lpp0397	WP_010946081.1	50S ribosomal protein L2	NA	+	827	RP-L2	large subunit ribosomal protein L2	map03010	50S ribosomal L2	Ribosomal_L2,Ribosomal_L2_C	NA	GO:0003735,GO:0015934,GO:0016740,GO:0019843,GO:0006412	woE25_96vs24_down, woE25_extraVs96_down	wE25_96vs24_down, wE25_extraVs96_down	NA	12.7293	13.1223	12.9232	11.0761	11.147	9.12351	9.19302	8.70898	12.6392	13.0188	12.7821	9.46372	9.68401	10.0763	8.67342	8.34804	8.85419
LPP_RS01995	lpp0398	WP_010946728.1	30S ribosomal protein S19	NA	+	278	RP-S19	small subunit ribosomal protein S19	map03010	30S ribosomal S19	Ribosomal_S19	NA	GO:0003735,GO:0015935,GO:0019843,GO:0006412	woE25_96vs24_down, woE25_extraVs96_down	wE25_96vs24_down, wE25_extraVs96_down	NA	12.2661	12.5777	12.4192	10.46	10.4677	8.02812	8.26597	7.8981	12.0654	12.3594	12.2866	8.76806	9.1182	9.41149	7.89824	7.64869	8.04103
LPP_RS02000	lpp0399	WP_010946083.1	50S ribosomal protein L22	NA	+	335	RP-L22	large subunit ribosomal protein L22	map03010	50S ribosomal L22	Ribosomal_L22	NA	GO:0003735,GO:0015934,GO:0019843,GO:0006412	woE25_96vs24_down, woE25_extraVs96_down	wE25_96vs24_down, wE25_extraVs96_down	NA	12.3125	12.7326	12.646	10.6915	10.7176	8.15116	8.31224	8.00348	12.1313	12.4474	12.3809	8.98443	9.27617	9.68188	7.9708	7.74201	8.0976
LPP_RS02005	lpp0400	WP_010946084.1	30S ribosomal protein S3	NA	+	656	RP-S3	small subunit ribosomal protein S3	map03010	30S ribosomal S3	KH_2,Ribosomal_S3_C	NA	GO:0003735,GO:0003729,GO:0015935,GO:0019843,GO:0006412	woE25_96vs24_down, woE25_extraVs96_down	wE25_96vs24_down, wE25_extraVs96_down	NA	12.5425	12.9511	12.7522	10.8795	10.823	8.08908	8.33553	8.00787	12.2989	12.7571	12.5197	9.17549	9.4489	9.74844	8.13738	7.98978	8.31199
LPP_RS02010	lpp0401	WP_010946085.1	50S ribosomal protein L16	NA	+	413	RP-L16	large subunit ribosomal protein L16	map03010	50S ribosomal L16	Ribosomal_L16	NA	GO:0003735,GO:0005840,GO:0000049,GO:0019843,GO:0006412	woE25_96vs24_down, woE25_extraVs96_down	wE25_96vs24_down, wE25_extraVs96_down	NA	12.7136	13.0431	12.8007	11.4152	11.2769	8.38089	8.59045	8.46298	12.3998	12.6621	12.586	9.67034	9.94901	10.2429	8.53072	8.35533	8.82517
LPP_RS02015	lpp0402	WP_010946086.1	50S ribosomal protein L29	NA	+	194	RP-L29	large subunit ribosomal protein L29	map03010	50S ribosomal L29	Ribosomal_L29	NA	GO:0003735,GO:0005840,GO:0006412	woE25_96vs24_down, woE25_extraVs96_down	wE25_96vs24_down, wE25_extraVs96_down	NA	11.8456	12.226	12.2578	10.4561	10.2228	7.48975	7.81743	7.78311	11.8089	12.1116	12.0211	8.73066	9.05203	9.37484	7.57704	7.54355	7.83251
LPP_RS02020	lpp0403	WP_010946087.1	30S ribosomal protein S17	NA	+	254	RP-S17	small subunit ribosomal protein S17	map03010	30S ribosomal S17	Ribosomal_S17	NA	GO:0003735,GO:0005840,GO:0019843,GO:0006412	woE25_96vs24_down, woE25_extraVs96_down	wE25_96vs24_down, wE25_extraVs96_down	NA	13.1577	13.5867	13.218	11.4661	11.39	8.9481	9.21731	9.06113	12.893	13.2366	13.0176	9.99735	10.2918	10.6543	9.06914	8.76547	9.27512
LPP_RS02025	lpp0404	WP_010946088.1	50S ribosomal protein L14	NA	+	365	RP-L14	large subunit ribosomal protein L14	map03010	50S ribosomal L14	Ribosomal_L14	NA	GO:0003735,GO:0015934,GO:0019843,GO:0006412	woE25_96vs24_down, woE25_extraVs96_down	wE25_96vs24_down, wE25_extraVs96_down	NA	13.0707	13.4168	13.0987	11.1453	11.14	8.15307	8.37483	8.09557	12.762	13.0947	12.9377	9.20323	9.63119	10.0015	8.12854	7.79812	8.35867
LPP_RS02030	lpp0405	WP_011213010.1	50S ribosomal protein L24	NA	+	329	RP-L24	large subunit ribosomal protein L24	map03010	50S ribosomal L24	ribosomal_L24	NA	GO:0003735,GO:0005840,GO:0019843,GO:0006412	woE25_96vs24_down, woE25_extraVs96_down	wE25_96vs24_down, wE25_extraVs96_down	NA	13.1062	13.404	13.108	11.2275	11.2575	8.11299	8.426	8.09961	12.8066	13.1228	12.9602	9.3236	9.50854	9.87085	8.10513	7.87798	8.43357
LPP_RS02035	lpp0406	WP_010946090.1	50S ribosomal protein L5	NA	+	551	RP-L5	large subunit ribosomal protein L5	map03010	50S ribosomal L5	Ribosomal_L5,Ribosomal_L5_C	NA	GO:0003735,GO:0005840,GO:0000049,GO:0019843,GO:0006412	woE25_96vs24_down, woE25_extraVs96_down	wE25_96vs24_down, wE25_extraVs96_down	NA	12.704	13.0403	12.9345	10.9957	10.9575	8.13605	8.29717	7.92908	12.4864	12.7932	12.714	8.86143	9.08503	9.6171	7.72601	7.50779	8.06915
LPP_RS02040	lpp0407	WP_010946091.1	30S ribosomal protein S14	NA	+	302	RP-S14	small subunit ribosomal protein S14	map03010	30S ribosomal S14	Ribosomal_S14	NA	GO:0003735,GO:0046872,GO:0005840,GO:0019843,GO:0006412	woE25_96vs24_down, woE25_extraVs96_down	wE25_96vs24_down, wE25_extraVs96_down	NA	12.798	13.1834	12.9762	11.1289	11.0462	9.06231	8.97183	8.47826	12.4434	12.7483	12.69	9.19526	9.29267	9.84522	7.93983	7.84673	8.4361
LPP_RS02045	lpp0408	WP_011213011.1	30S ribosomal protein S8	NA	+	395	RP-S8	small subunit ribosomal protein S8	map03010	30S ribosomal S8	Ribosomal_S8	NA	GO:0003735,GO:0005840,GO:0019843,GO:0006412	woE25_96vs24_down, woE25_extraVs96_down	wE25_96vs24_down, wE25_extraVs96_down	NA	12.8137	13.1403	13.0165	11.051	11.0743	8.43349	8.61177	8.12614	12.5368	12.8453	12.7878	9.03444	9.37225	9.65555	7.87771	7.77856	8.12075
LPP_RS02050	lpp0409	WP_010946093.1	50S ribosomal protein L6	NA	+	539	RP-L6	large subunit ribosomal protein L6	map03010	50S ribosomal L6	Ribosomal_L6,Ribosomal_L6	NA	GO:0003735,GO:0005840,GO:0019843,GO:0006412	woE25_96vs24_down, woE25_extraVs96_down	wE25_96vs24_down, wE25_extraVs96_down	NA	12.7771	13.1858	13.0227	10.9747	10.9594	7.92352	8.16126	7.70169	12.5474	12.8837	12.7973	9.09488	9.46037	9.75557	7.80465	7.67042	8.09743
LPP_RS02055	lpp0410	WP_010946094.1	50S ribosomal protein L18	NA	+	359	RP-L18	large subunit ribosomal protein L18	map03010	BL22	Ribosomal_L18p	NA	GO:0003735,GO:0005840,GO:0019843,GO:0006412	woE25_96vs24_down, woE25_extraVs96_down	wE25_96vs24_down, wE25_extraVs96_down	NA	12.583	12.9624	12.6959	10.686	10.6577	7.70416	7.87058	7.53923	12.3464	12.6394	12.4833	8.97549	9.25685	9.45034	7.69787	7.40663	7.9328
LPP_RS02060	lpp0411	WP_010946095.1	30S ribosomal protein S5	NA	+	506	RP-S5	small subunit ribosomal protein S5	map03010	30S ribosomal S5	Ribosomal_S5,Ribosomal_S5_C	NA	GO:0003735,GO:0015935,GO:0019843,GO:0006412	woE25_96vs24_down, woE25_extraVs96_down	wE25_96vs24_down, wE25_extraVs96_down	NA	12.7378	13.1369	12.8682	11.272	11.2116	8.46543	8.61463	8.28223	12.6624	13.0471	12.7421	9.6232	9.94172	10.2941	8.50591	8.37066	8.97552
LPP_RS02065	lpp0412	WP_010946096.1	50S ribosomal protein L30	NA	+	185	RP-L30	large subunit ribosomal protein L30	map03010	50S ribosomal L30	Ribosomal_L30	NA	GO:0003735,GO:0015934,GO:0006412	woE25_96vs24_down, woE25_extraVs96_down	wE25_96vs24_down, wE25_extraVs96_down	NA	11.6327	11.9965	11.9137	10.1361	9.87857	7.1379	7.37688	7.23839	11.5593	11.9213	11.7253	8.40446	8.94306	9.25473	7.53653	7.28588	7.79652
LPP_RS02070	lpp0413	WP_010946097.1	50S ribosomal protein L15	NA	+	434	RP-L15	large subunit ribosomal protein L15	map03010	50S ribosomal L15	Ribosomal_L27A	NA	GO:0003735,GO:0015934,GO:0019843,GO:0006412	woE25_96vs24_down, woE25_extraVs96_down	wE25_96vs24_down, wE25_extraVs96_down	NA	12.3083	12.6695	12.6217	11.0063	10.9737	8.3679	8.41333	8.12854	12.2436	12.5741	12.5857	9.33531	9.62309	10.0036	8.3509	7.99975	8.66587
LPP_RS02075	lpp0414	WP_011213012.1	preprotein translocase subunit SecY	NA	+	1334	secY	preprotein translocase subunit SecY	map03060,map02024,map03070	pre translocase subunit	SecY	NA	GO:0006605,GO:0065002,GO:0016021,GO:0043952,GO:0005622,GO:0005886	woE25_96vs24_down, woE25_extraVs96_down	wE25_96vs24_down, wE25_extraVs96_down	NA	11.6505	12.2096	12.1602	10.0511	10.015	7.5033	7.67386	7.25338	11.4916	12.0187	11.9212	8.42941	8.61304	9.09278	7.42919	7.14996	7.59902
LPP_RS02080	lpp0416	WP_010946100.1	30S ribosomal protein S13	NA	+	356	RP-S13	small subunit ribosomal protein S13	map03010	30S ribosomal S13	Ribosomal_S13	NA	GO:0003735,GO:0005840,GO:0000049,GO:0019843,GO:0006412	woE25_96vs24_down, woE25_extraVs96_down	wE25_96vs24_down, wE25_extraVs96_down	NA	12.5711	12.9662	12.7031	10.7047	10.7139	9.14588	8.91432	8.50741	12.2223	12.6142	12.6867	9.01143	9.38188	9.90897	8.23188	7.99112	8.48214
LPP_RS02085	lpp0417	WP_010946101.1	30S ribosomal protein S11	NA	+	398	RP-S11	small subunit ribosomal protein S11	map03010	30S ribosomal S11	Ribosomal_S11	NA	GO:0003735,GO:0005840,GO:0019843,GO:0006412	woE25_96vs24_down, woE25_extraVs96_down	wE25_96vs24_down, wE25_extraVs96_down	NA	12.3446	12.7233	12.7099	10.6242	10.674	8.57256	8.49198	7.984	12.1626	12.5682	12.5669	8.9568	9.18962	9.56188	7.97435	7.67	8.18429
LPP_RS02090	lpp0418	WP_011213013.1	30S ribosomal protein S4	NA	+	620	RP-S4	small subunit ribosomal protein S4	map03010	30S ribosomal S4	S4,Ribosomal_S4	NA	GO:0003735,GO:0015935,GO:0019843,GO:0006412	woE25_96vs24_down, woE25_extraVs96_down	wE25_96vs24_down, wE25_extraVs96_down	NA	12.9675	13.3463	13.193	11.1402	11.2339	8.91932	8.91145	8.45775	12.8675	13.2117	13.15	9.57108	9.78622	10.2041	8.60383	8.34721	8.87965
LPP_RS02095	lpp0419	WP_011213014.1	DNA-directed RNA polymerase subunit alpha	NA	+	992	rpoA	DNA-directed RNA polymerase subunit alpha [EC:2.7.7.6]	map03020,map00240,map00230	DNA-directed RNA polymerase subunit alpha	RNA_pol_A_bac,RNA_pol_L,RNA_pol_A_CTD	NA	GO:0003677,GO:0003899,GO:0006351,GO:0046983	woE25_96vs24_down, woE25_extraVs96_down	wE25_96vs24_down, wE25_extraVs96_down	NA	12.5811	13.0114	12.9211	10.6524	10.7288	8.13873	8.22799	7.93408	12.5817	12.9199	12.8008	9.30638	9.56169	9.8438	8.08897	7.93486	8.38701
LPP_RS02100	lpp0420	WP_011213015.1	50S ribosomal protein L17	NA	+	383	RP-L17	large subunit ribosomal protein L17	map03010	50S ribosomal L17	Ribosomal_L17	NA	GO:0003735,GO:0005840,GO:0006412	woE25_96vs24_down, woE25_extraVs96_down	wE25_96vs24_down, wE25_extraVs96_down	NA	12.7099	13.1345	13.0886	11.0407	11.0361	8.84374	8.89937	8.74416	12.6122	12.981	12.9487	9.55638	9.95007	10.3364	8.44644	8.40023	8.69022
LPP_RS02105	lpp0421	WP_072355962.1	single-stranded DNA-binding protein	NA	-	488	ssb	single-strand DNA-binding protein	map03030,map03440,map03430	Helix-destabilizing	SSB	NA	GO:0006281,GO:0006260,GO:0006310,GO:0003697	woE25_96vs24_down	wE25_96vs24_down	NA	10.7039	10.6338	10.5592	9.51911	9.53176	8.9686	8.65226	8.40273	10.3833	10.3232	10.205	9.1313	9.11794	9.43442	8.82246	8.74778	8.77935
LPP_RS02110	lpp0422	WP_011213017.1	MFS transporter	NA	-	1367	NA	NA	NA	Inner membrane transport yajR	MFS_1,MFS_1	NA	GO:0055085,GO:0016021	const	wE25_96vs24_down, wE25_extraVs96_up	NA	3.41094	3.12515	3.40321	2.5126	2.88711	2.43463	2.20046	2.40531	2.82457	3.39521	3.21371	1.61033	0.872052	1.8133	2.2167	2.48048	2.45471
LPP_RS02115	lpp0423	WP_011213018.1	enoyl-[acyl-carrier-protein] reductase	NA	+	758	fabL	enoyl-[acyl-carrier protein] reductase III [EC:1.3.1.104]	map01212,map00061	enoyl-[acyl-carrier- ] reductase [NADPH]	KR,adh_short,adh_short_C2	NA	GO:0004319,GO:0055114	woE25_96vs24_down, woE25_extraVs96_down	wE25_96vs24_down	NA	7.86677	7.81306	7.67294	6.72038	6.85298	5.60116	5.59521	5.7854	7.96596	7.80588	7.53614	5.20258	5.04738	5.32849	5.51795	5.22349	5.60802
LPP_RS02120	lpp0424	WP_010946108.1	acyl carrier protein	NA	+	413	NA	NA	NA	acyl carrier	PP-binding	NA	GO:0005737,GO:0006633,GO:0000036	woE25_96vs24_down, woE25_extraVs96_down	wE25_96vs24_down	NA	8.98223	8.80791	8.6657	7.55686	7.59433	5.62289	5.50372	5.57787	8.76173	8.74648	8.63281	6.25721	5.92344	6.18888	5.59523	5.3913	6.04888
LPP_RS02125	lpp0425	WP_072356606.1	hydroxymyristoyl-ACP dehydratase	NA	+	899	NA	NA	NA	(3R)-hydroxymyristoyl-[acyl-carrier- ] dehydratase	FabA	NA	NA	woE25_96vs24_down, woE25_extraVs96_down	wE25_96vs24_down	NA	8.26373	8.31539	8.52447	7.25987	7.20985	5.16272	5.08561	4.85876	8.37341	8.34218	8.23486	5.7872	5.42747	5.51056	4.81069	4.91055	5.0924
LPP_RS02130	lpp0426	WP_011213020.1	3-oxoacyl-ACP synthase	NA	+	1292	fabF	3-oxoacyl-[acyl-carrier-protein] synthase II [EC:2.3.1.179]	map00780,map00061,map01212	3-oxoacyl-[acyl-carrier- ] synthase 2	Thiolase_N,Ketoacyl-synt_C,ketoacyl-synt	NA	GO:0033817,GO:0006633	woE25_96vs24_down, woE25_extraVs96_down	wE25_96vs24_down, wE25_extraVs96_down	NA	8.55444	8.49681	8.70361	7.33658	7.18627	4.87756	5.14999	4.6138	7.96403	8.21691	8.18431	5.80795	5.89728	5.8565	4.58499	4.6296	5.07751
LPP_RS02135	lpp0427	WP_011213021.1	3-oxoacyl-ACP synthase	NA	+	1277	fabF	3-oxoacyl-[acyl-carrier-protein] synthase II [EC:2.3.1.179]	map00780,map00061,map01212	3-oxoacyl-[acyl-carrier- ] synthase 2	Ketoacyl-synt_C,ketoacyl-synt	NA	GO:0004315,GO:0033817,GO:0008152	woE25_96vs24_down, woE25_extraVs96_down	wE25_96vs24_down, wE25_extraVs96_down	NA	9.09662	9.37027	9.33629	7.58039	7.55318	5.64003	5.68926	5.08386	8.7271	8.92696	8.91395	6.43512	6.46444	6.61889	5.2425	5.06011	5.7142
LPP_RS02140	lpp0428	WP_011213022.1	lipid A biosynthesis acyltransferase	NA	+	845	lpxL	Kdo2-lipid IVA lauroyltransferase [EC:2.3.1.241]	map00540	lipid A biosynthesis lauroyl acyltransferase	Lip_A_acyltrans	NA	GO:0016746,GO:0016021	woE25_96vs24_down, woE25_extraVs96_down	wE25_96vs24_down, wE25_extraVs96_down	NA	8.73859	9.2065	9.08784	7.17876	6.88743	4.56892	4.55409	3.89368	8.27601	8.74251	8.78929	5.69014	5.90433	6.44994	4.66103	4.2802	4.50163
LPP_RS02145	lpp0429	WP_011213023.1	PilZ domain-containing protein	NA	-	305	NA	NA	NA	Uncharacterised	PilZ	yes	GO:0035438	woE25_96vs24_up, woE25_extraVs96_up	wE25_96vs24_up, wE25_extraVs96_up	NA	4.223	4.08461	4.18663	6.65451	6.14134	8.93449	9.25398	9.52862	4.58865	4.85686	5.21323	7.44982	6.40897	6.54524	8.54388	8.56233	8.1621
LPP_RS02150	lpp0430	WP_011213024.1	hypothetical protein	NA	-	2690	NA	NA	NA	Uncharacterised	NA	yes	NA	const	const	NA	6.3049	6.29046	6.14781	6.39204	6.39527	6.14367	6.07396	5.18866	7.31531	7.5176	7.34005	7.10621	7.25163	7.33509	6.55554	6.57093	6.6821
LPP_RS02155	lpp0431	WP_011213025.1	diaminopimelate epimerase	NA	-	833	dapF	diaminopimelate epimerase [EC:5.1.1.7]	map00300,map01230	diaminopimelate epimerase	DAP_epimerase,DAP_epimerase	NA	GO:0008837,GO:0005737,GO:0009089	woE25_96vs24_up	const	NA	3.85855	3.51694	4.0761	5.15857	5.22445	5.71016	5.3734	5.49357	4.109	4.14126	3.94551	4.45079	4.80976	4.91873	4.60149	4.60442	4.78373
LPP_RS02160	lpp0433	WP_080019896.1	hypothetical protein	NA	-	308	NA	NA	NA	hypothetical protein	NA	NA	NA	not detected	not detected	NA	NA	NA	NA	NA	NA	NA	NA	NA	NA	NA	NA	NA	NA	NA	NA	NA	NA
LPP_RS02165	lpp0434	WP_080019898.1	carboxylesterase	NA	+	677	NA	phospholipase/carboxylesterase	NA	carboxylesterase 2	Abhydrolase_2	NA	GO:0016787	woE25_96vs24_down, woE25_extraVs96_down	wE25_96vs24_down	NA	6.9709	6.99947	6.94367	5.91649	5.8165	4.57447	4.2333	3.98363	6.7898	6.57615	6.58065	4.80196	4.49578	4.67567	4.60704	4.44739	4.73846
LPP_RS02170	lpp0435	WP_011213029.1	ubiquinone-binding protein	NA	+	434	NA	NA	NA	ribosome association toxin	Polyketide_cyc2,Polyketide_cyc	NA	NA	woE25_96vs24_down, woE25_extraVs96_down	wE25_96vs24_down	NA	7.45835	7.45356	7.58084	6.22946	5.96644	4.70451	4.74291	4.74458	7.36483	7.49951	7.32019	5.3097	4.5498	4.9436	4.67742	4.32983	4.7761
LPP_RS02175	lpp0436	WP_010946120.1	RnfH family protein	NA	+	272	NA	uncharacterized protein	NA	Uncharacterised family (UPF0125)	Ub-RnfH	NA	NA	woE25_96vs24_down, woE25_extraVs96_down	wE25_96vs24_down	NA	8.57486	8.49331	8.49089	7.31723	7.12445	5.92276	5.91422	6.02901	8.42328	8.27201	8.31211	6.45729	5.92719	6.58886	5.69172	5.76294	5.91466
LPP_RS02180	lpp0437	WP_021436918.1	outer membrane protein assembly factor BamE	NA	-	344	bamE	outer membrane protein assembly factor BamE	NA	Small A precursor	SmpA_OmlA	NA	GO:0019867	woE25_96vs24_down, woE25_extraVs96_down	wE25_96vs24_down, wE25_extraVs96_up	NA	6.07938	6.10898	5.86658	4.483	4.2854	3.71001	3.59961	3.45546	5.03727	5.1628	5.02992	3.34895	2.86258	3.19934	3.5549	3.31247	3.46908
LPP_RS02185	lpp0438	WP_011213031.1	transcriptional repressor	fur	+	410	fur	Fur family transcriptional regulator, ferric uptake regulator	NA	Ferric uptake regulation	FUR	NA	GO:0003677,GO:0003700,GO:0005737,GO:0046872,GO:0006351,GO:0006355	woE25_96vs24_down	wE25_96vs24_down	NA	7.42946	7.13192	7.32924	6.36329	6.33706	6.20292	5.87586	5.7254	6.77838	6.52156	7.05962	5.11456	5.29757	5.60343	5.94339	5.6657	6.16808
LPP_RS02195	lpp0441	WP_010946123.1	hypothetical protein	NA	-	386	NA	NA	NA	Uncharacterised	NA	NA	NA	woE25_96vs24_down, woE25_extraVs96_down	wE25_96vs24_down, wE25_extraVs96_down	NA	12.0942	12.3405	12.0979	9.68987	10.0145	7.39436	7.12502	6.23581	12.1988	12.3188	11.937	8.38703	8.6287	8.7566	6.99892	7.16567	7.3935
LPP_RS02200	lpp0442	WP_011213033.1	hypothetical protein	NA	+	599	NA	NA	NA	Uncharacterised	NA	yes	NA	woE25_extraVs96_down	wE25_96vs24_down	NA	6.46696	6.06858	6.05354	5.78836	5.81605	4.04806	4.20732	4.19104	6.94936	6.75275	6.56773	5.23527	5.0582	4.61428	4.12664	4.39162	4.04257
LPP_RS02205	lpp0443	WP_011213034.1	hypothetical protein	NA	-	4271	NA	NA	NA	Uncharacterised	NA	yes	GO:0008177,GO:0050660,GO:0006099,GO:0022900,GO:0006886,GO:0017137,GO:0005622,GO:0005886	const	const	protein of unknown function sdhA; core Dot/Icm secretion substrate (Gomez-Valero et al. 2014)	5.78138	5.91645	6.04056	5.7014	5.94036	5.93125	6.0097	6.51533	5.68204	5.74176	6.10399	5.91074	6.31166	6.51983	5.79637	5.72726	5.54871
LPP_RS02210	lpp0444	WP_011213035.1	hypothetical protein	NA	-	743	NA	NA	NA	N-formylglutamate amidohydrolase	FGase	NA	GO:0009253,GO:0008745	const	wE25_extraVs96_down	NA	6.19899	6.15275	6.23894	5.89243	5.73435	5.18045	5.41725	5.77788	5.86801	6.32788	6.55083	5.74867	6.05304	6.19589	5.07829	5.11544	4.77413
LPP_RS02215	lpp0445	WP_080019899.1	glutamate--cysteine ligase	NA	-	1256	NA	NA	NA	glutamate--cysteine ligase	GCS2	NA	GO:0042398,GO:0004357	const	const	NA	5.95515	5.63204	5.95	6.61077	6.62857	6.46281	6.81596	7.16542	6.28683	5.8918	6.23693	6.7326	7.07537	7.15329	6.36727	6.56992	6.14158
LPP_RS02220	lpp0446	WP_010946128.1	30S ribosomal protein S6--L-glutamate ligase	NA	-	1454	NA	NA	NA	D-alanine--D-alanine ligase	Dala_Dala_lig_C,ATP-grasp_3,RimK,RLAN	NA	GO:0005524,GO:0046872,GO:0016740,GO:0016874	woE25_96vs24_up	wE25_96vs24_up	NA	4.77628	4.62918	4.86119	6.58312	6.68795	7.12794	7.52883	7.84839	4.88964	4.8986	5.0035	7.25333	7.39511	7.31431	7.16366	7.28298	7.00293
LPP_RS02225	lpp0447	WP_072355971.1	peptidase-C39 like family protein	NA	-	719	NA	NA	NA	Uncharacterised	Peptidase_C39_2	NA	NA	woE25_96vs24_up, woE25_extraVs96_up	wE25_96vs24_up	NA	4.374	4.08574	4.44859	7.60355	7.45412	8.92265	9.42671	9.8587	4.448	4.62233	4.57728	8.02333	7.86922	7.21419	8.61507	8.83137	8.16481
LPP_RS02230	lpp0448	WP_011213038.1	hypothetical protein	NA	-	473	NA	NA	NA	Uncharacterised	DUF4442	NA	NA	woE25_96vs24_up	wE25_96vs24_up	NA	4.63034	4.29021	4.62332	7.07105	7.04328	7.47325	7.81004	8.30679	5.13081	5.06266	4.9759	7.9691	8.06183	7.87926	7.3271	7.42418	7.04643
LPP_RS02235	lpp0449	WP_080019900.1	ornithine racemase	NA	-	566	osmY	hyperosmotically inducible periplasmic protein	NA	osmotically-inducible Y precursor	BON,BON	NA	NA	woE25_96vs24_up, woE25_extraVs96_up	wE25_96vs24_up	NA	5.30665	5.2279	5.19486	8.2802	8.36466	9.08665	9.36393	9.82688	5.89671	5.66102	5.62209	9.10241	9.12224	8.87256	8.6035	8.83201	8.43057
LPP_RS02240	lpp0450	WP_080019901.1	hypothetical protein	NA	-	482	NA	NA	NA	macrophage killing with similarity to conjugation	NA	NA	NA	woE25_96vs24_up, woE25_extraVs96_up	wE25_96vs24_up, wE25_extraVs96_up	NA	3.32667	3.30165	3.39175	7.6023	7.25067	9.47957	9.88125	10.4279	3.33001	3.63469	3.58115	7.95407	7.15967	7.11114	8.76633	9.15889	8.46907
LPP_RS02245	lpp0451	WP_011213041.1	excinuclease ABC subunit A	NA	+	2855	uvrA	excinuclease ABC subunit A	map03420	excinuclease ABC subunit A	UvrA_DNA-bind,UvrA_inter	NA	GO:0016887,GO:0003677,GO:0005524,GO:0090305,GO:0008270,GO:0009381,GO:0009380,GO:0005737,GO:0006289,GO:0009432	woE25_96vs24_down	wE25_96vs24_down	NA	6.58374	6.59119	6.7511	5.56302	5.52967	4.58756	4.97339	4.83041	6.25344	6.23736	6.3624	4.96385	4.86834	5.04515	4.34066	4.46213	4.67601
LPP_RS02250	lpp0452	WP_010946134.1	LemA protein	NA	+	581	lemA	LemA protein	NA	family	LemA	NA	GO:0016021	woE25_96vs24_up, woE25_extraVs96_up	wE25_96vs24_up	NA	4.30306	4.90551	4.88641	9.03845	8.90387	10.6154	11.0262	11.517	4.87189	4.8502	5.20419	9.39941	8.97112	8.56842	9.97211	10.124	9.58414
LPP_RS02255	lpp0453	WP_011213042.1	zinc metalloprotease HtpX	NA	+	1019	htpX	heat shock protein HtpX [EC:3.4.24.-]	NA	Protease homolog	Peptidase_M48	NA	GO:0008270,GO:0006508,GO:0016021,GO:0004222,GO:0005886	woE25_96vs24_up, woE25_extraVs96_up	wE25_96vs24_up	NA	3.27621	3.16086	3.4102	7.66024	7.33157	8.80483	9.12175	9.5704	3.4892	2.89331	3.48262	8.23383	8.07599	7.75357	8.23776	8.49132	7.8309
LPP_RS02260	lpp0454	WP_010946136.1	ABC transporter permease	NA	-	773	ABC-2.P	ABC-2 type transport system permease protein	NA	Inner membrane transport permease yadH	ABC2_membrane	NA	GO:0016021,GO:0006810,GO:0005886	woE25_extraVs96_down	const	NA	3.7787	3.49108	3.55745	3.79376	3.55914	2.72034	2.54258	2.53084	3.88781	3.85871	3.89082	3.46237	3.03448	3.13224	2.81914	2.42455	3.05498
LPP_RS02265	lpp0455	WP_011213043.1	ABC transporter	NA	-	914	ABC-2.A	ABC-2 type transport system ATP-binding protein	NA	daunorubicin doxorubicin resistance ATP-binding	AAA_21,ABC_tran	NA	GO:0016887,GO:0005524	const	wE25_extraVs96_up	NA	3.63387	3.20188	3.48807	3.59505	3.5239	4.16117	3.42865	3.23892	3.80349	3.69628	3.45499	2.67706	2.88661	3.31241	4.08125	3.90284	4.15558
LPP_RS02270	NA	WP_025519277.1	VipA	NA	-	1058	vipA	VPS inhibitor protein A	map05134	substrate of the Dot Icm secretion system	NA	NA	NA	woE25_96vs24_up	wE25_extraVs96_up	NA	3.2921	3.4251	3.24176	4.21849	4.17611	5.05474	4.55413	3.88958	4.10332	3.99904	3.80709	3.71255	3.76891	3.42737	5.07374	4.90958	5.24704
LPP_RS02275	lpp0458	WP_080020143.1	SM-20-like protein	NA	-	539	NA	SM-20-related protein	NA	proline hydroxylase	2OG-FeII_Oxy_4,2OG-FeII_Oxy_3	NA	GO:0031418,GO:0005506,GO:0016705,GO:0055114	const	wE25_96vs24_down, wE25_extraVs96_up	NA	4.02367	3.78413	4.05124	3.83512	3.63752	3.62493	3.23072	3.25925	4.18889	3.98272	4.05506	2.95298	2.44141	3.34108	3.72447	3.55777	3.21298
LPP_RS02280	lpp0459	WP_011213046.1	hypothetical protein	NA	-	707	NA	uncharacterized protein	NA	of uncharacterised function DUF45	WLM,DUF45	NA	GO:0006508,GO:0008237	woE25_96vs24_up	wE25_96vs24_up	NA	3.95672	3.89532	3.72491	5.95699	5.4977	6.00676	6.29879	6.63217	4.12339	3.74385	4.05731	7.42143	6.85978	6.73895	6.29554	6.34406	6.09656
LPP_RS02285	lpp0460	WP_011213047.1	hypothetical protein	NA	-	281	NA	NA	NA	Uncharacterised	NA	NA	NA	woE25_96vs24_up, woE25_extraVs96_up	wE25_96vs24_up, wE25_extraVs96_up	NA	4.34124	3.89832	4.1465	8.09427	7.65356	10.4399	10.785	10.9735	4.52274	4.41316	4.34048	9.30739	8.4441	7.90378	10.0999	10.4647	9.93609
LPP_RS02290	lpp0461	WP_011213048.1	hypothetical protein	NA	+	863	NA	NA	NA	Uncharacterised	HBD	yes	NA	woE25_extraVs96_up	wE25_extraVs96_up	NA	2.62595	2.69716	2.62032	3.1149	2.86962	4.99195	4.42328	4.27617	2.80224	2.9395	2.9525	3.41248	2.87559	3.22928	4.90591	5.05486	5.01668
LPP_RS02295	lpp0462	WP_025519280.1	cysteine methyltransferase	NA	-	455	ogt	methylated-DNA-[protein]-cysteine S-methyltransferase [EC:2.1.1.63]	NA	Methylated-DNA-- -cysteine methyltransferase%2C constitutive	DNA_binding_1	NA	GO:0006281,GO:0003908,GO:0032259	woE25_96vs24_down, woE25_extraVs96_down	wE25_96vs24_down, wE25_extraVs96_down	NA	9.29598	9.67159	9.83479	8.18574	7.96466	5.17401	5.45523	4.40948	9.17393	9.51033	9.37691	7.01889	7.06272	7.15094	5.57988	5.02068	5.41252
LPP_RS02300	lpp0463	WP_010946144.1	50S ribosomal protein L19	NA	-	365	RP-L19	large subunit ribosomal protein L19	map03010	50S ribosomal L19	Ribosomal_L19	NA	GO:0003735,GO:0005840,GO:0006412	woE25_96vs24_down, woE25_extraVs96_down	wE25_96vs24_down, wE25_extraVs96_down	NA	12.0102	12.2375	11.8596	10.1504	10.1672	7.50277	7.42621	6.68843	11.486	11.6747	11.5378	8.69519	8.87625	9.1062	7.46003	7.28401	7.74775
LPP_RS02305	lpp0464	WP_080019903.1	tRNA (guanosine(37)-N1)-methyltransferase TrmD	NA	-	770	trmD	tRNA (guanine37-N1)-methyltransferase [EC:2.1.1.228]	NA	tRNA (guanine-N(1)-)-methyltransferase	tRNA_m1G_MT	NA	GO:0005737,GO:0052906,GO:0030488	woE25_96vs24_down, woE25_extraVs96_down	wE25_96vs24_down	NA	8.29026	8.37704	8.69036	7.4173	7.19546	5.57268	5.91058	5.29025	7.60823	7.87077	7.95267	6.14066	5.66672	6.22898	5.63255	5.67377	5.84371
LPP_RS02310	lpp0465	WP_011213051.1	ribosome maturation factor RimM	NA	-	509	rimM	16S rRNA processing protein RimM	NA	Ribosome maturation factor rimM	PRC,RimM	NA	GO:0043022,GO:0042274,GO:0006364,GO:0005840	woE25_96vs24_down, woE25_extraVs96_down	wE25_96vs24_down	NA	9.62255	9.6469	10.074	8.46751	8.35743	6.10425	6.22135	5.80779	9.31052	9.36701	9.42137	6.7467	6.61113	6.98914	6.14999	5.98989	6.45249
LPP_RS02315	lpp0466	WP_010946148.1	30S ribosomal protein S16	NA	-	260	RP-S16	small subunit ribosomal protein S16	map03010	30S ribosomal S16	Ribosomal_S16	NA	GO:0003735,GO:0005840,GO:0006412	woE25_96vs24_down, woE25_extraVs96_down	wE25_96vs24_down	NA	9.96561	9.65181	9.31548	8.49449	8.48617	6.77252	6.85424	6.67392	9.05582	8.86591	9.05864	7.40159	7.16885	7.40098	7.39368	7.19922	7.45585
LPP_RS02320	lpp0467	WP_011213052.1	signal recognition particle protein	NA	-	1376	SRP54	signal recognition particle subunit SRP54 [EC:3.6.5.4]	map03070,map03060,map02024	p48	CbiA,SRP54_N,SRP_SPB,SRP54	NA	GO:0005525,GO:0006614,GO:0048500,GO:0003924,GO:0008312	const	wE25_extraVs96_up	NA	5.81895	5.42688	5.65462	5.50074	5.5483	5.21657	4.71737	4.72892	5.66723	5.42344	5.41718	4.60977	4.49493	4.61621	5.60205	5.2981	5.63685
LPP_RS02325	lpp0468	WP_080020144.1	hypothetical protein	NA	-	674	NA	NA	NA	Uncharacterised	NA	yes	NA	woE25_extraVs96_down	wE25_96vs24_down, wE25_extraVs96_down	NA	7.07414	7.22298	7.3792	6.08511	6.60463	4.94744	4.16205	4.93736	8.00837	7.67041	7.4053	5.50406	5.81094	5.86705	5.00447	4.48913	4.8098
LPP_RS02330	lpp0469	WP_011213054.1	hypothetical protein	NA	+	1508	NA	NA	NA	Ankyrin repeats (3 copies)	Ank,Ank_2	yes	NA	const	wE25_extraVs96_up	NA	3.21972	3.40795	3.41003	4.06335	3.90118	4.91391	4.78367	4.38548	4.35859	4.20679	4.17653	3.74527	3.72619	3.92423	4.93997	4.77616	4.87012
LPP_RS02335	lpp0470	WP_011213055.1	amino acid permease	NA	+	1403	gadC	glutamate:GABA antiporter	map02024	glutamate gamma-aminobutyrate antiporter	AA_permease,AA_permease_2	NA	GO:0016021,GO:0015171,GO:0003333	const	wE25_96vs24_down	NA	7.3179	7.19344	7.13717	6.21254	6.46657	6.2002	6.07669	6.32599	7.41097	7.2959	7.04511	5.40247	5.58217	5.55542	5.74132	5.73349	5.50499
LPP_RS02340	lpp0471	WP_011213056.1	hypothetical protein	NA	+	590	NA	NA	NA	Uncharacterised	PriC	yes	NA	const	wE25_96vs24_down	protein of unknown function; core Dot/Icm secretion substrate (Gomez-Valero et al. 2014)	7.27202	6.97544	7.40744	6.43828	6.53142	6.44659	6.41114	6.70278	7.02723	6.98491	7.13018	5.8599	6.03508	6.05908	6.06908	6.19257	6.01515
LPP_RS02345	lpp0472	WP_010946155.1	alkylhydroperoxidase	NA	+	341	NA	NA	NA	alkylhydroperoxidase family core domain	CMD	NA	GO:0004601,GO:0098869,GO:0055114,GO:0051920	woE25_96vs24_down, woE25_extraVs96_down	wE25_96vs24_down	NA	10.4348	10.496	10.2167	9.41131	9.28417	7.89881	7.79819	7.28691	10.2561	10.2941	10.1885	8.3002	8.41229	8.70478	7.65297	7.54032	7.78562
LPP_RS02350	lpp0473	WP_010946156.1	hypothetical protein	NA	-	443	NA	NA	NA	Uncharacterised	NA	NA	NA	woE25_96vs24_up, woE25_extraVs96_up	wE25_96vs24_up	NA	4.01655	4.51066	3.97292	6.16592	6.04944	7.07741	7.46642	7.90994	4.78053	4.15423	4.30087	6.9733	7.04988	6.80498	6.91555	7.13759	6.56972
LPP_RS02355	lpp0474	WP_011213057.1	hypothetical protein	NA	-	548	NA	NA	NA	disulfide bond formation B	DsbB	NA	GO:0015035,GO:0016021,GO:0055114,GO:0005886	woE25_96vs24_up, woE25_extraVs96_up	wE25_96vs24_up	NA	3.10441	3.31562	3.03177	7.13066	7.11582	8.44463	8.90642	9.41395	2.95887	3.00618	2.95498	7.85128	7.57757	7.28365	8.03647	8.28528	7.61529
LPP_RS02360	lpp0475	WP_011213058.1	membrane protein	NA	-	203	NA	NA	NA	of uncharacterised function (DUF2909)	DUF2909	NA	GO:0016021	woE25_96vs24_down, woE25_extraVs96_down	wE25_96vs24_down	NA	6.07446	6.0526	5.55038	5.04878	4.81307	4.58499	4.3985	4.07731	5.61905	5.19041	5.2393	4.24132	4.21852	4.66029	4.78169	4.74185	4.81421
LPP_RS02365	lpp0476	WP_011213059.1	hypothetical protein	NA	+	728	NA	NA	NA	Uncharacterized conserved	SURF1	NA	GO:0016021	const	const	NA	3.24961	3.29476	3.16811	2.80772	2.97061	3.35802	2.85913	3.31432	3.66653	2.74429	3.19792	3.00532	2.6692	2.50987	3.26458	3.58358	3.00147
LPP_RS02370	lpp0477	WP_011213060.1	hypothetical protein	NA	+	545	NA	NA	NA	Uncharacterised	NA	NA	NA	const	wE25_96vs24_down	NA	4.45587	4.28994	4.19877	3.77801	3.48617	3.24538	3.11634	3.07191	3.98968	3.99332	4.07533	2.6851	2.94775	3.32511	2.74659	3.05077	3.09022
LPP_RS02375	lpp0478	WP_080019904.1	cytochrome B	NA	+	1031	COX15	cytochrome c oxidase assembly protein subunit 15	map00190,map00860,map04714,map02020	heme A synthase	COX15-CtaA	NA	GO:0016627,GO:0016021,GO:0006784,GO:0055114	const	const	NA	4.81566	4.49082	4.62458	4.56796	4.30132	3.7992	3.85874	3.29677	4.48087	4.0631	4.22016	3.71464	3.41757	3.33384	3.32541	3.58704	3.40759
LPP_RS02380	lpp0479	WP_011213062.1	protoheme IX farnesyltransferase	NA	+	884	COX10	heme o synthase [EC:2.5.1.141]	map04714,map00860,map00190	protoheme IX farnesyltransferase	UbiA	NA	GO:0048034,GO:0008495,GO:0016021,GO:0005886	woE25_96vs24_down, woE25_extraVs96_down	wE25_96vs24_down	NA	7.19896	6.90439	7.00582	5.71413	5.6028	3.78725	3.96921	3.36238	6.37063	6.19479	6.19745	3.90049	4.15055	4.1467	3.41606	3.24163	3.79237
LPP_RS02385	lpp0480	WP_011213063.1	photosynthetic protein synthase I	NA	+	641	SCO1_2	protein SCO1/2	NA	SCO1	AhpC-TSA,SCO1-SenC	NA	NA	woE25_96vs24_down, woE25_extraVs96_down	wE25_96vs24_down, wE25_extraVs96_down	NA	9.30745	9.56096	9.36108	7.41003	7.44972	5.29927	5.30266	5.01784	9.06235	9.09689	8.99397	5.94958	6.03719	6.3375	5.01567	4.94276	5.02873
LPP_RS02390	lpp0481	WP_010946163.1	30S ribosomal protein S6--L-glutamate ligase	NA	+	908	rimK	ribosomal protein S6--L-glutamate ligase [EC:6.3.2.-]	NA	Alpha-aminoadipate--lysW ligase lysX	GARS_A,ATP-grasp_3,GSH-S_ATP,Rimk_N,RimK	NA	GO:0000287,GO:0005524,GO:0006464,GO:0016881,GO:0030145,GO:0006412	const	const	NA	7.18601	7.66476	7.52844	7.10154	6.92395	7.11364	7.53521	7.9577	6.99837	7.45933	7.46381	7.9964	7.77725	7.35706	6.97488	7.32421	6.80807
LPP_RS02395	lpp0482	WP_010946164.1	hypothetical protein	NA	-	245	NA	NA	NA	Uncharacterised	NA	NA	GO:0003677	woE25_96vs24_up, woE25_extraVs96_up	wE25_96vs24_up, wE25_extraVs96_up	NA	4.30292	4.18987	4.24532	7.86213	8.1584	11.0223	10.4773	10.9891	4.47099	4.0028	4.00933	7.62335	7.23807	7.06303	9.83572	9.66428	9.02393
LPP_RS02400	lpp0483	WP_011213064.1	glucose-6-phosphate dehydrogenase	NA	+	1490	G6PD	glucose-6-phosphate 1-dehydrogenase [EC:1.1.1.49 1.1.1.363]	map00030,map01200,map00480	glucose-6-phosphate 1-dehydrogenase	G6PD_N,G6PD_C	NA	GO:0050661,GO:0006098,GO:0055114,GO:0006006,GO:0004345	woE25_96vs24_down, woE25_extraVs96_down	wE25_96vs24_down	NA	6.66203	6.48504	6.12226	5.22445	5.3925	4.04808	4.00757	3.79287	6.01643	5.70534	5.81079	3.98334	4.61691	4.41445	4.35519	4.49638	4.69649
LPP_RS02405	lpp0484	WP_011213065.1	6-phosphogluconolactonase	NA	+	731	PGLS	6-phosphogluconolactonase [EC:3.1.1.31]	map01200,map00030	6-phosphogluconolactonase	Glucosamine_iso	NA	GO:0005975,GO:0006098,GO:0017057	woE25_extraVs96_down	wE25_96vs24_down	NA	7.31769	6.57895	6.94553	6.04758	6.05399	4.03491	4.42804	3.85726	7.1936	6.47249	6.64794	4.71656	4.99821	4.94805	3.97444	4.22516	4.4988
LPP_RS02410	lpp0485	WP_011213066.1	phosphogluconate dehydratase	NA	+	1838	edd	phosphogluconate dehydratase [EC:4.2.1.12]	map01200,map00030	Dihydroxy-acid dehydratase	ILVD_EDD	NA	GO:0004160,GO:0009255,GO:0004456	woE25_96vs24_down, woE25_extraVs96_down	wE25_96vs24_down, wE25_extraVs96_down	NA	8.6191	8.75626	8.58492	6.61077	6.70361	4.5903	4.92331	4.1262	8.47048	8.59662	8.34376	5.83355	5.83754	6.01585	4.53782	4.47782	5.18627
LPP_RS02415	lpp0486	WP_011213067.1	glucokinase	NA	+	1007	glk	glucokinase [EC:2.7.1.2]	map00500,map00521,map01200,map00010,map00520,map00052	glucokinase	ROK,Glucokinase	NA	GO:0005524,GO:0051156,GO:0006096,GO:0004340	woE25_96vs24_down, woE25_extraVs96_down	wE25_96vs24_down, wE25_extraVs96_down	NA	7.5908	7.9554	7.6677	5.81744	5.58591	4.05368	4.12961	3.3142	7.36561	7.63972	7.63891	4.90895	5.05949	5.57158	4.13188	3.81988	4.34391
LPP_RS02420	lpp0487	WP_011213068.1	ketohydroxyglutarate aldolase	NA	+	662	eda	2-dehydro-3-deoxyphosphogluconate aldolase / (4S)-4-hydroxy-2-oxoglutarate aldolase [EC:4.1.2.14 4.1.3.42]	map00030,map00630,map01200	KHG KDPG aldolase	Aldolase	NA	GO:0008152,GO:0008700	woE25_96vs24_down, woE25_extraVs96_down	wE25_96vs24_down, wE25_extraVs96_down	NA	8.30831	8.55894	8.34097	6.55632	6.46749	4.00778	4.1059	3.74243	8.24373	8.48347	8.40609	5.25262	5.83686	5.94042	4.14937	4.16075	4.54531
LPP_RS02425	lpp0488	WP_011213069.1	MFS transporter	NA	+	1421	NA	NA	NA	Probable metabolite transport	MFS_1,Sugar_tr	NA	GO:0022891,GO:0055085,GO:0016021	woE25_96vs24_down, woE25_extraVs96_down	wE25_96vs24_down, wE25_extraVs96_down	NA	8.40725	8.76311	8.47371	7.47581	7.58208	5.54828	5.45758	4.54848	8.45663	9.19693	8.95116	6.20017	6.34261	6.92938	4.62194	4.36276	5.08589
LPP_RS02430	lpp0489	WP_080019905.1	glucoamylase	NA	-	1349	SGA1	glucoamylase [EC:3.2.1.3]	map00500	glucoamylase	Glyco_hydro_15	yes	NA	woE25_extraVs96_down	wE25_96vs24_down	NA	5.20601	5.31514	5.47882	4.74767	4.75994	1.83055	1.66617	1.83536	4.24128	4.50818	4.44564	2.34391	1.64018	2.1816	2.04935	1.34106	1.70681
LPP_RS02435	lpp0490	WP_011213071.1	transcriptional regulator	NA	-	236	NA	putative transcriptional regulator	NA	transcriptional regulator	HTH_26	NA	GO:0043565	woE25_96vs24_down, woE25_extraVs96_down	wE25_96vs24_down	NA	6.61537	6.56449	6.43955	5.19849	4.9127	4.02243	3.89167	3.75922	5.89881	5.66885	5.65874	3.89257	4.29435	4.13502	3.9025	3.69256	4.0127
LPP_RS02440	lpp0491	WP_010946173.1	hypothetical protein	NA	-	539	NA	NA	NA	of uncharacterised function (DUF2975)	DUF2975	NA	GO:0016021	woE25_extraVs96_down	wE25_96vs24_down, wE25_extraVs96_down	NA	5.72673	5.29841	5.35441	4.69535	4.56028	2.65326	3.13231	2.56773	5.02903	4.62211	4.90749	3.2637	2.80971	3.05364	2.90702	2.31661	2.62888
LPP_RS02445	lpp0492	WP_080019906.1	ferrochelatase	NA	-	998	hemH	protoporphyrin/coproporphyrin ferrochelatase [EC:4.99.1.1 4.99.1.9]	map00860	ferrochelatase	Ferrochelatase	NA	GO:0004325,GO:0005737,GO:0046872,GO:0006783	woE25_96vs24_up	wE25_96vs24_up	NA	4.48048	4.35108	4.62394	7.08977	6.76914	7.19533	7.33458	6.32819	4.88409	4.76911	4.8195	7.4265	7.21335	7.389	7.01968	6.7377	7.01106
LPP_RS02450	lpp0493	WP_010946175.1	cold-shock protein	NA	-	233	cspA	cold shock protein (beta-ribbon, CspA family)	NA	cold shock	CSD	NA	GO:0003677,GO:0005737,GO:0006351,GO:0006355	woE25_96vs24_up	wE25_96vs24_up	NA	7.94791	7.95776	7.77877	11.2852	11.1532	11.123	11.0653	9.75177	8.51877	8.30373	8.68232	10.9697	10.5347	11.0601	10.3181	10.2171	10.6436
LPP_RS02455	lpp0494	WP_011213073.1	diadenosine tetraphosphatase	NA	+	413	NA	NA	NA	HIT domain	HIT	NA	GO:0016787	woE25_96vs24_up, woE25_extraVs96_up	wE25_96vs24_up	NA	4.21334	4.29884	4.75643	5.22799	5.39042	6.50026	6.59296	7.16766	5.22065	4.7217	4.78556	6.52156	5.87358	6.0742	6.77602	6.7553	6.71897
LPP_RS02460	lpp0495	WP_080019907.1	glyoxalase	NA	-	428	NA	NA	NA	enzyme related to lactoylglutathione lyase	Glyoxalase	NA	NA	const	const	NA	5.36271	5.33473	5.20453	5.6673	5.78087	6.41408	6.36172	6.77207	5.09884	5.20689	5.43625	5.82333	5.77047	5.76177	5.87404	5.66582	5.35177
LPP_RS02465	lpp0496	WP_011213075.1	transporter	NA	+	1352	NA	NA	NA	Probable efflux pump outer membrane ttgC precursor	OEP,OEP	NA	GO:0006810,GO:0005215	const	wE25_extraVs96_up	NA	3.05334	2.97917	3.09789	3.45533	3.48329	4.25604	3.99987	3.76179	3.31922	3.22481	3.28057	3.69813	2.96966	3.03131	4.38169	4.30217	4.28042
LPP_RS02470	lpp0497	WP_080019908.1	hemolysin D	NA	+	1052	emrA	membrane fusion protein, multidrug efflux system	NA	Inner membrane yibH	HlyD_3,Biotin_lipoyl_2,HlyD_D23	NA	GO:0016021	const	const	NA	3.03853	2.51634	3.01829	3.58987	2.98176	2.69194	3.17603	2.75998	2.91328	3.09623	2.94902	2.89986	3.07872	2.82128	2.99876	2.78739	3.02508
LPP_RS02475	lpp0498	WP_011213077.1	hypothetical protein	NA	+	932	NA	NA	NA	Uncharacterised	NA	NA	GO:0016021	const	const	NA	3.2537	3.02116	3.23431	3.08508	2.66399	2.49184	2.61939	1.92632	3.00566	3.02206	3.48052	2.47366	2.66423	2.71509	2.54928	2.80876	2.20083
LPP_RS02480	lpp0499	WP_011213078.1	FUSC family protein	NA	+	899	NA	NA	NA	Uncharacterised	FUSC_2	NA	GO:0016021	const	wE25_extraVs96_down	NA	2.9706	3.12585	3.11357	2.50334	2.71599	2.25107	2.1747	2.02466	2.556	3.04357	3.13471	2.99818	2.81663	2.7671	2.12242	2.26899	1.78413
LPP_RS02485	lpp0500	WP_011213079.1	HxlR family transcriptional regulator	NA	+	380	NA	NA	NA	Uncharacterized HTH-type transcriptional regulator yybR	HxlR	NA	NA	woE25_96vs24_down	wE25_96vs24_down	NA	6.3444	6.75016	6.44486	5.41702	5.51056	4.98767	4.59356	4.72019	6.45891	6.63724	6.64311	5.00453	5.24618	4.67951	4.17579	4.42773	4.23132
LPP_RS02490	lpp0501	WP_021436922.1	hypothetical protein	NA	-	431	NA	NA	NA	Uncharacterized conserved	NA	NA	NA	woE25_96vs24_up	wE25_96vs24_up	NA	3.4128	3.54597	3.23898	4.03059	3.91639	3.93137	3.9644	4.02376	3.83862	3.83371	3.60296	4.56362	4.22081	4.39692	4.73662	4.17995	4.72724
LPP_RS02495	lpp0502	WP_011213081.1	SAM-dependent methyltransferase	NA	+	611	NA	NA	NA	Uncharacterised	Methyltransf_25	NA	GO:0008168,GO:0032259	not detected	not detected	NA	NA	NA	NA	NA	NA	NA	NA	NA	NA	NA	NA	NA	NA	NA	NA	NA	NA
LPP_RS02500	lpp0503	WP_080019909.1	hypothetical protein	NA	-	809	NA	NA	NA	Ankyrin repeats (3 copies)	NA	yes	NA	const	const	NA	7.29374	6.98159	7.12427	6.66686	7.02893	6.64718	6.46693	6.94063	7.68908	7.34582	7.24643	6.56748	6.75945	6.85432	6.92295	6.7774	6.80492
LPP_RS02505	lpp0504	WP_011213083.1	hypothetical protein	NA	+	2000	NA	NA	NA	Uncharacterised	NA	yes	NA	const	const	NA	5.71522	5.68372	5.93588	5.70255	6.06058	5.30806	4.84117	5.2745	6.45615	6.1227	6.05468	5.00803	5.53539	5.46506	5.1486	4.96297	4.92742
LPP_RS02510	lpp0505	WP_011213084.1	hypothetical protein	NA	-	776	NA	NA	NA	Uncharacterised	NA	yes	GO:0016021	const	const	NA	5.59509	5.41762	5.63754	6.02761	6.47014	6.84898	6.49299	6.68492	6.71724	6.42452	6.36674	6.496	6.51654	6.57284	7.19664	6.87856	7.03639
LPP_RS02515	lpp0506	WP_010946189.1	hypothetical protein	NA	+	212	NA	NA	NA	Uncharacterised	NA	NA	NA	woE25_96vs24_up, woE25_extraVs96_up	wE25_96vs24_up	NA	7.79526	7.6118	7.14725	8.64745	9.00412	10.2755	10.2977	10.2854	7.72994	7.53836	7.45295	9.4004	9.25797	9.18665	9.99563	10.0025	9.80453
LPP_RS02520	lpp0507	WP_010946190.1	phosphoesterase	NA	+	260	icmT	intracellular multiplication protein IcmT	NA	Uncharacterised	NA	NA	GO:0016021	woE25_96vs24_up, woE25_extraVs96_up	wE25_96vs24_up	type IVB Dot/Icm secretion system	5.80537	6.13382	6.44873	7.69187	7.44687	8.94892	9.45907	9.8755	7.12184	6.93468	6.85412	8.54517	8.47217	8.21936	8.79839	9.05005	8.56602
LPP_RS02525	lpp0508	WP_010946191.1	IcmS protein	NA	+	344	icmS	intracellular multiplication protein IcmS	NA	of uncharacterised function (DUF3773)	T4bSS_IcmS	NA	NA	woE25_96vs24_up, woE25_extraVs96_up	wE25_96vs24_up	type IVB Dot/Icm secretion system	6.73044	6.67448	6.745	9.65361	9.41009	10.7379	11.2082	11.645	7.61174	7.53868	7.36788	10.7505	10.4431	10.132	10.4011	10.7492	10.2358
LPP_RS02530	lpp0509	WP_011213085.1	hypothetical protein	NA	+	362	icmR	intracellular multiplication protein IcmR	NA	Uncharacterised	NA	NA	NA	woE25_96vs24_up, woE25_extraVs96_up	wE25_96vs24_up	type IVB Dot/Icm secretion system	7.68004	7.4843	7.7216	10.0603	9.91136	10.7845	11.2276	11.5758	8.42192	8.33469	8.16003	11.2747	10.9711	10.6711	10.8229	10.8965	10.6913
LPP_RS02535	lpp0510	WP_072356008.1	Dot/Icm secretion system protein IcmQ	NA	+	599	icmQ	intracellular multiplication protein IcmQ	NA	Dot Icm secretion system	Dot_icm_IcmQ	NA	NA	woE25_96vs24_up, woE25_extraVs96_up	wE25_96vs24_up	type IVB Dot/Icm secretion system	6.72644	6.71323	7.06347	8.43882	8.40178	8.96011	9.52873	10.0116	7.80834	7.64099	7.62823	9.58873	9.52264	9.24701	9.11049	9.2095	8.84597
LPP_RS02540	lpp0511	WP_080019910.1	phosphoesterase	NA	+	1142	icmP	intracellular multiplication protein IcmP	NA	Uncharacterised	NA	NA	GO:0016021	woE25_96vs24_up, woE25_extraVs96_up	wE25_96vs24_up	type IVB Dot/Icm secretion system	5.04237	5.35296	5.22087	7.79423	7.50328	9.11777	9.7567	10.1882	6.14418	5.97601	5.87782	8.98734	8.50406	8.12986	8.87774	9.19117	8.64376
LPP_RS02545	lpp0512	WP_011213088.1	phosphoesterase	NA	+	2351	icmO	intracellular multiplication protein IcmO	NA	Type IV secretory pathway%2C 4 components	TraG-D_C	NA	GO:0016021	woE25_96vs24_up, woE25_extraVs96_up	wE25_96vs24_up	type IVB Dot/Icm secretion system	5.98277	5.96337	5.87724	8.14385	8.04142	8.51313	9.40789	9.86705	6.04496	6.05062	6.0191	9.16398	9.27025	9.1995	8.49149	8.94016	8.28484
LPP_RS02550	lpp0513	WP_011213089.1	hypothetical protein	NA	+	569	NA	NA	NA	Inner membrane lipo precursor	OmpA	NA	NA	woE25_extraVs96_up	wE25_96vs24_up	icmN, type IVB Dot/Icm secretion system	5.55893	5.73067	5.58591	6.33624	5.96525	7.68944	7.69265	7.32032	5.44463	5.6047	5.60658	6.79123	6.59137	6.93445	7.57936	7.37455	7.57217
LPP_RS02555	lpp0514	WP_011213090.1	hypothetical protein	NA	+	284	icmM	intracellular multiplication protein IcmM	NA	Uncharacterised	NA	NA	GO:0016021	const	const	type IVB Dot/Icm secretion system	7.1054	6.87997	6.85776	7.96704	7.64334	8.63822	8.8003	8.27436	7.02337	6.8978	7.08043	7.6574	7.97532	7.90249	8.31732	8.23613	8.69468
LPP_RS02560	lpp0515	WP_010946198.1	type IV secretion system protein IcmL	NA	+	638	icmL	intracellular multiplication protein IcmL	NA	macrophage killing with similarity to conjugation	T4BSS_DotI_IcmL	NA	GO:0016021	const	const	type IVB Dot/Icm secretion system	6.1521	5.7659	5.86989	6.63933	6.58822	6.60377	6.75235	6.41411	6.02304	5.87144	5.9632	6.56353	6.57503	6.72079	6.59253	6.62399	6.54447
LPP_RS02565	lpp0516	WP_072356012.1	type IV secretion protein IcmK	NA	+	1085	icmK	intracellular multiplication protein IcmK	NA	of uncharacterised function (DUF3625)	T4BSS_DotH_IcmK	NA	NA	woE25_extraVs96_down	const	type IVB Dot/Icm secretion system	7.62147	7.14519	7.39719	7.82309	7.64392	6.73717	6.92128	6.53715	7.64924	7.50799	7.52581	7.51238	7.55384	7.51309	6.79223	6.72232	6.79834
LPP_RS02570	lpp0517	WP_011213092.1	hypothetical protein	NA	+	3146	icmE	intracellular multiplication protein IcmE	NA	50S ribosomal L13e	Pentapeptide_4,Pentapeptide_4,Pentapeptide_4,Pentapeptide_4,TrbI	NA	GO:0016021,GO:0005840	const	wE25_extraVs96_down	type IVB Dot/Icm secretion system	8.60357	8.79908	8.41469	8.01819	7.88596	6.94784	7.22069	6.77804	8.06323	8.34878	8.34938	7.58489	7.74193	8.21823	6.80288	6.80989	6.90542
LPP_RS02575	lpp0518	WP_011213093.1	hypothetical protein	NA	+	809	NA	NA	NA	Uncharacterised	NA	NA	GO:0016021	woE25_96vs24_down, woE25_extraVs96_down	wE25_extraVs96_down	icmG, type IVB Dot/Icm secretion system	9.01843	9.44839	9.10383	8.17699	8.08329	6.37377	6.77285	6.79786	8.63352	9.08303	9.203	7.84283	8.29752	8.70094	6.8847	6.86684	6.90559
LPP_RS02580	lpp0519	WP_010946202.1	hypothetical protein	NA	+	584	icmC	intracellular multiplication protein IcmC	NA	Uncharacterised	NA	NA	GO:0016021	woE25_96vs24_up, woE25_extraVs96_up	wE25_96vs24_up	type IVB Dot/Icm secretion system	8.5989	8.97689	8.69062	10.6394	10.4123	11.363	12.3408	12.7658	8.15417	8.63609	8.69686	11.8082	11.6327	11.4526	11.3127	11.7785	11.1747
LPP_RS02585	lpp0520	WP_010946203.1	hypothetical protein	NA	+	281	icmD	intracellular multiplication protein IcmD	NA	Uncharacterised	NA	NA	GO:0016021	woE25_96vs24_up	wE25_96vs24_up	type IVB Dot/Icm secretion system	11.9435	12.2113	11.8186	12.9936	13.0406	13.0478	13.7351	14.215	11.8742	12.1102	11.9888	13.9915	14.0349	13.8684	12.9038	13.28	12.6696
LPP_RS02590	lpp0521	WP_072356014.1	HNH endonuclease	NA	+	644	NA	NA	NA	Uncharacterised	NA	NA	NA	woE25_96vs24_up	wE25_96vs24_up, wE25_extraVs96_down	icmJ, type IVB Dot/Icm secretion system	9.70948	10.2241	10.2359	11.0486	11.1002	10.8922	11.6282	12.1634	9.99704	10.3983	10.404	12.1746	12.2975	12.199	10.9618	11.3078	10.6985
LPP_RS02595	lpp0522	WP_011213096.1	hypothetical protein	NA	+	3029	icmB	intracellular multiplication protein IcmB	NA	Type IV secretory pathway%2C 4 components	NA	NA	NA	const	wE25_96vs24_up	type IVB Dot/Icm secretion system	8.39267	8.74584	8.53682	9.10912	9.22013	9.12778	10.0504	10.5321	8.31929	8.73751	8.74833	10.1259	10.4739	10.5585	9.37555	9.81473	9.19746
LPP_RS02600	lpp0523	WP_011213097.1	MFS transporter	NA	-	1256	proP	MFS transporter, MHS family, proline/betaine transporter	NA	Proline porter II	Sugar_tr,Sugar_tr,MFS_1	NA	GO:0055085,GO:0016021,GO:0005215	woE25_96vs24_down, woE25_extraVs96_down	wE25_96vs24_down, wE25_extraVs96_down	NA	5.29835	5.702	5.56596	4.53966	4.2641	2.40445	2.13181	2.00609	4.69568	5.24068	5.72908	3.56579	3.38764	4.20861	2.24865	2.1604	2.12359
LPP_RS02605	lpp0524	WP_011213098.1	type VI secretion protein IcmF	NA	-	2921	impL	type VI secretion system protein ImpL	map02025,map03070	type VI secretion	IcmF-related,ImcF-related_N,IcmF_C	NA	NA	woE25_96vs24_down, woE25_extraVs96_down	wE25_96vs24_down, wE25_extraVs96_down	icmF, type IVB Dot/Icm secretion system	7.33463	7.4611	7.47297	6.42137	6.17327	4.57161	4.62807	3.91687	7.16199	7.26374	7.47679	5.68189	5.8829	5.97752	4.6357	4.7174	4.81347
LPP_RS02610	lpp0525	WP_010946208.1	IcmH	NA	-	785	impK	type VI secretion system protein ImpK	map03070	type IV secretion	DotU	NA	GO:0016021	woE25_96vs24_down	wE25_96vs24_down	icmH, type IVB Dot/Icm secretion system	6.38033	6.82522	6.51328	5.16885	4.96592	5.6104	5.21675	4.34127	5.94551	6.35196	6.42514	4.73407	4.72834	5.02306	5.55539	5.42093	5.66905
LPP_RS02615	lpp0526	WP_011213099.1	bifunctional phosphoribosylaminoimidazolecarboxamide formyltransferase/inosine monophosphate cyclohydrolase	NA	-	1589	purH	phosphoribosylaminoimidazolecarboxamide formyltransferase / IMP cyclohydrolase [EC:2.1.2.3 3.5.4.10]	map01523,map00230,map00670	bifunctional purine biosynthesis	MGS,AICARFT_IMPCHas	NA	GO:0003937,GO:0006189,GO:0004643	woE25_96vs24_down, woE25_extraVs96_down	wE25_96vs24_down, wE25_extraVs96_down	NA	7.88618	8.16975	7.85574	6.1188	6.04954	3.705	3.7594	3.38547	7.53814	7.76816	7.70885	4.29796	4.98104	5.20823	3.33052	3.26918	3.71079
LPP_RS02620	lpp0527	WP_011213100.1	50S ribosomal protein L11 methyltransferase	NA	-	869	prmA	ribosomal protein L11 methyltransferase [EC:2.1.1.-]	NA	Ribosomal L11 methyltransferase	Methyltransf_11,Cons_hypoth95,Methyltransf_25,Methyltransf_31,MTS,PrmA	NA	GO:0008276,GO:0005840,GO:0006479	woE25_96vs24_down, woE25_extraVs96_down	wE25_96vs24_down, wE25_extraVs96_down	NA	7.80069	7.76077	7.57894	6.30218	6.34006	4.13949	4.24822	3.72852	7.14143	7.10992	7.20007	5.21422	5.23507	5.25087	3.72495	3.79037	4.00084
LPP_RS02625	lpp0528	WP_011213101.1	acetyl-CoA carboxylase biotin carboxylase subunit	NA	-	1343	accC	acetyl-CoA carboxylase, biotin carboxylase subunit [EC:6.4.1.2 6.3.4.14]	map01200,map00720,map00620,map00640,map00061,map01212	biotin carboxylase	ATP-grasp,ATP-grasp_3,Dala_Dala_lig_C,Biotin_carb_C,Biotin_carb_N,CPSase_L_D2	NA	GO:0005524,GO:0046872,GO:0004075	woE25_extraVs96_down	wE25_96vs24_down	NA	7.56014	7.19594	7.20444	6.58725	6.60228	4.57031	4.76563	4.34225	7.31799	6.9383	6.92285	4.90667	5.0413	4.65124	3.77811	4.11017	4.43876
LPP_RS02630	lpp0529	WP_011213102.1	acetyl-CoA carboxylase biotin carboxyl carrier protein subunit	NA	-	482	accB	acetyl-CoA carboxylase biotin carboxyl carrier protein	map01212,map00640,map00620,map01200,map00720,map00061	biotin carboxyl carrier of acetyl- carboxylase	Biotin_lipoyl	NA	GO:0003989,GO:0006633,GO:0009317	woE25_extraVs96_down	wE25_96vs24_down	NA	6.04657	5.87999	5.59442	5.3763	5.50771	4.36158	4.06411	4.37715	6.20183	6.25128	5.7813	4.1438	4.56921	4.3844	3.93681	3.94934	4.171
LPP_RS02635	lpp0530	WP_011213103.1	3-dehydroquinate dehydratase	NA	-	437	aroQ	3-dehydroquinate dehydratase II [EC:4.2.1.10]	map00400,map01230	3-dehydroquinate dehydratase	DHquinase_II	NA	GO:0009073,GO:0003855,GO:0009423	const	wE25_96vs24_down, wE25_extraVs96_up	NA	4.32632	4.16653	4.32701	4.01065	4.02385	4.47026	3.71209	4.2443	4.97961	4.50855	4.64514	3.00372	2.93994	3.64374	4.19853	3.86042	4.05351
LPP_RS02640	lpp0531	WP_080019911.1	oxaloacetate decarboxylase subunit alpha	NA	+	1808	pycB	pyruvate carboxylase subunit B [EC:6.4.1.1]	map00020,map01200,map01230,map00620,map00720	2-oxoglutarate carboxylase large subunit	Biotin_lipoyl,HMGL-like,PYC_OADA	NA	GO:0008948,GO:0006814,GO:0004736	const	const	NA	3.81647	3.56191	3.66655	3.90313	3.71439	3.45548	3.50442	3.10585	3.77673	3.79831	3.67481	3.16446	3.11827	2.56843	3.31869	3.21466	3.51625
LPP_RS02645	lpp0532	WP_011213105.1	zinc protease	NA	+	1631	NA	NA	NA	zinc metallo ase precursor	FTP,Peptidase_M4,Peptidase_M4_C	NA	GO:0046872,GO:0006508,GO:0005576,GO:0004222	woE25_extraVs96_down	wE25_96vs24_down	NA	10.6376	10.6604	10.7766	10.3579	10.3673	8.06688	8.2228	7.5066	10.758	11.0784	10.9197	8.60584	8.4426	8.7665	7.95625	7.76362	8.21307
LPP_RS02650	lpp0533	WP_072356020.1	alpha/beta hydrolase	NA	-	851	NA	NA	NA	tropinesterase	Hydrolase_4,Abhydrolase_6,Abhydrolase_1	NA	GO:0003824	woE25_96vs24_up, woE25_extraVs96_up	wE25_extraVs96_up	NA	3.2381	2.82224	3.04807	4.51667	4.76456	6.10121	5.93293	5.97378	3.97133	3.65755	3.72316	4.59433	4.48869	4.20158	5.59119	5.45358	5.65611
LPP_RS02655	lpp0534	WP_011213107.1	hypothetical protein	NA	+	773	NA	NA	NA	endonuclease exonuclease phosphatase family	Exo_endo_phos	NA	GO:0090305,GO:0004527,GO:0004519	woE25_96vs24_up, woE25_extraVs96_up	wE25_96vs24_up	NA	2.88134	3.02684	3.33142	6.25553	5.97933	7.86185	8.1833	8.53811	3.41027	3.02765	3.25197	7.47208	6.75329	6.53936	7.63607	7.82108	7.25447
LPP_RS02660	lpp0535	WP_011213108.1	fructose-bisphosphate aldolase	NA	-	1010	ALDO	fructose-bisphosphate aldolase, class I [EC:4.1.2.13]	map00710,map00010,map00030,map01200,map00680,map00051,map01230	fructose-bisphosphate aldolase class 1	Glycolytic	NA	GO:0006096,GO:0004332	woE25_96vs24_down, woE25_extraVs96_down	wE25_96vs24_down	NA	10.3583	10.5118	10.502	8.70628	8.81901	6.86159	7.07615	7.18537	10.576	10.6219	10.5377	7.50439	7.83815	7.76205	6.58381	6.8508	6.90026
LPP_RS02665	lpp0536	WP_072356021.1	ferredoxin--NADP(+) reductase	NA	-	746	NA	NA	NA	ferredoxin--NADP(+) reductase	NAD_binding_1,FAD_binding_6	NA	GO:0016491,GO:0046872,GO:0055114	const	const	NA	4.90828	4.54487	4.46928	4.9561	5.26772	5.45817	5.20537	6.0637	5.17651	4.60735	4.75383	5.04153	5.07041	4.47973	5.37735	5.25581	5.19584
LPP_RS02670	lpp0537	WP_010946221.1	hypothetical protein	NA	+	542	NA	NA	NA	Uncharacterised	NA	NA	GO:0016021	woE25_96vs24_up, woE25_extraVs96_up	wE25_96vs24_up, wE25_extraVs96_up	NA	3.84414	4.09375	4.23032	5.9279	5.76827	7.92203	8.7111	9.07617	3.84312	4.24312	4.21979	7.20686	6.47027	6.22896	7.72413	8.14979	7.45306
LPP_RS02675	lpp0538	WP_010946222.1	acetyltransferase	NA	-	296	NA	NA	NA	of uncharacterised function (DUF3579)	DUF3579	NA	GO:0016740	woE25_96vs24_up, woE25_extraVs96_up	wE25_96vs24_up, wE25_extraVs96_up	NA	4.26621	4.31168	4.18634	6.016	6.23727	8.70674	8.73042	9.23103	4.71581	4.17674	4.14505	6.61012	6.58779	6.09706	8.35258	8.14524	7.8284
LPP_RS02680	lpp0539	WP_072356022.1	CDP-diacylglycerol--serine O-phosphatidyltransferase	NA	+	743	CHO1	CDP-diacylglycerol---serine O-phosphatidyltransferase [EC:2.7.8.8]	map00260,map00564	CDP-diacylglycerol-serine O-phosphatidyltransferase	CDP-OH_P_transf	NA	GO:0016021,GO:0008654,GO:0003882	woE25_extraVs96_down	wE25_96vs24_down	NA	6.61859	6.20181	6.2474	5.53302	5.37072	4.53636	4.41471	4.15682	6.15435	5.93412	6.05874	4.58902	4.47743	4.64719	4.7387	4.60378	4.75716
LPP_RS02685	lpp0540	WP_010946224.1	phosphocarrier protein HPr	NA	-	269	PTS-HPR	phosphocarrier protein	NA	phosphocarrier HPr	PTS-HPr	NA	GO:0005737,GO:0009401,GO:0004674,GO:0006468	woE25_96vs24_up	wE25_96vs24_up	NA	7.26303	7.34915	7.94625	8.8949	8.60373	8.59336	9.14405	9.68895	8.08996	7.95298	8.36689	9.52926	9.35889	9.56524	8.57064	8.85589	8.39345
LPP_RS02690	lpp0541	WP_010946225.1	ribosomal subunit interface protein	NA	-	299	yhbH	putative sigma-54 modulation protein	NA	ribosome hibernation promoting factor HPF	Ribosomal_S30AE	NA	GO:0044238	const	wE25_96vs24_up, wE25_extraVs96_down	NA	12.1749	12.241	12.0743	12.992	13.0727	12.8734	13.3453	13.9996	12.4505	12.4177	12.4011	14.0877	14.031	13.9734	12.8091	13.1231	12.5237
LPP_RS02695	lpp0542	WP_011213111.1	RNA polymerase sigma-54 factor	rpoN	-	1394	rpoN	RNA polymerase sigma-54 factor	map05111,map02020	RNA polymerase factor sigma-54	Sigma54_AID,Sigma54_CBD,Sigma54_DBD	NA	GO:0003677,GO:0016987,GO:0003700,GO:0003899,GO:0006355,GO:0006352	woE25_96vs24_up, woE25_extraVs96_up	wE25_96vs24_up	NA	5.38849	4.8898	5.16025	8.60753	8.64928	9.40697	10.1697	10.648	5.77575	5.54472	5.4658	10.1794	10.2979	10.0508	9.62559	10.0905	9.46973
LPP_RS02700	lpp0543	WP_003635328.1	50S ribosomal protein L33	NA	-	164	RP-L33	large subunit ribosomal protein L33	map03010	50S ribosomal L33	Ribosomal_L33	NA	GO:0003735,GO:0005840,GO:0006412	woE25_96vs24_down, woE25_extraVs96_down	wE25_96vs24_down	NA	10.4992	10.3292	10.6687	9.19869	9.06478	6.04085	5.95525	5.63795	10.2141	10.2035	10.2207	6.62708	6.27721	7.08304	6.34032	6.0086	6.59134
LPP_RS02705	lpp0544	WP_010946227.1	50S ribosomal protein L28	NA	-	236	RP-L28	large subunit ribosomal protein L28	map03010	50S ribosomal L28	Ribosomal_L28	NA	GO:0003735,GO:0005840,GO:0006412	woE25_96vs24_down, woE25_extraVs96_down	wE25_96vs24_down	NA	9.07388	8.85864	8.19135	6.58928	6.60238	4.84822	4.32381	4.51397	8.06122	8.01651	7.96824	5.11629	5.08971	4.97756	4.59718	4.86902	5.22086
LPP_RS02710	lpp0545	WP_011213112.1	tRNA (guanosine(46)-N7)-methyltransferase TrmB	NA	+	713	trmB	tRNA (guanine-N7-)-methyltransferase [EC:2.1.1.33]	NA	tRNA (guanine-N(7)-)-methyltransferase	Methyltransf_4	NA	GO:0036265,GO:0008176,GO:0006400	woE25_extraVs96_down	wE25_96vs24_down	NA	3.94453	3.60764	3.83471	3.01062	3.35767	2.45491	2.15216	2.21538	3.7636	3.49632	3.41251	2.4289	1.81109	2.5399	2.30738	2.18153	2.50491
LPP_RS02715	lpp0546	WP_011213113.1	endo-1%2C3-beta-glucanase	NA	+	1124	NA	NA	NA	aminopeptidase ysdC	Peptidase_M20,Peptidase_M42	NA	GO:0006508,GO:0004177	woE25_extraVs96_down	wE25_96vs24_down, wE25_extraVs96_down	NA	6.46147	6.12016	6.47044	5.59137	5.45103	2.91905	2.86234	2.66447	5.86859	5.89344	5.5599	3.87966	3.17692	3.76954	2.63794	2.41175	3.13456
LPP_RS02720	lpp0547	WP_011213114.1	hypothetical protein	NA	+	1487	NA	NA	NA	Ankyrin repeats (3 copies)	NA	yes	NA	woE25_96vs24_down	wE25_96vs24_down	protein of unknown function legA12/ankC; core Dot/Icm secretion substrate (Gomez-Valero et al. 2014)	7.95957	8.10272	8.15776	6.3672	6.48384	5.63947	5.57522	5.53799	7.62019	7.79427	7.64249	5.4431	5.20547	5.35162	5.17544	5.28061	5.36345
LPP_RS02725	lpp0548	WP_011213115.1	protease modulator HflK	NA	+	1142	hflK	membrane protease subunit HflK [EC:3.4.-.-]	NA	modulator of protease	HflK_N,Band_7	NA	GO:0006508,GO:0016021,GO:0008233	woE25_96vs24_down, woE25_extraVs96_down	wE25_96vs24_down	NA	8.13329	7.88031	7.8958	6.72498	6.92423	4.75308	4.20582	3.9497	8.05911	7.9115	7.73431	5.10419	4.45609	4.7372	5.11162	4.69606	5.17472
LPP_RS02730	lpp0549	WP_072356028.1	HflC protein	NA	+	920	hflC	membrane protease subunit HflC [EC:3.4.-.-]	NA	modulator of protease	Band_7	NA	GO:0006508,GO:0016021,GO:0008233,GO:0052547	woE25_96vs24_down, woE25_extraVs96_down	wE25_96vs24_down, wE25_extraVs96_down	NA	9.21935	8.97317	9.14156	8.11223	8.12179	4.8401	5.17322	4.76672	9.32331	9.08668	8.93374	6.38198	6.26229	6.09046	4.82788	4.97177	5.44011
LPP_RS02735	lpp0550	WP_011213117.1	adenylosuccinate synthetase	NA	+	1295	purA	adenylosuccinate synthase [EC:6.3.4.4]	map00250,map00230	adenylosuccinate synthetase	Adenylsucc_synt	NA	GO:0000287,GO:0005525,GO:0044208,GO:0004019,GO:0005737	woE25_96vs24_down, woE25_extraVs96_down	wE25_96vs24_down	NA	8.70527	8.74429	8.68896	7.62997	7.50378	5.80686	5.91475	4.93486	8.0668	8.23129	8.12294	5.83754	5.56376	6.15516	5.1874	5.27408	5.60432
LPP_RS02740	lpp0551	WP_011213118.1	cupin	NA	+	569	NA	NA	NA	metal-dependent enzyme of the double-stranded beta helix superfamily	CDO_I	NA	GO:0016702,GO:0005506,GO:0055114	woE25_extraVs96_up	wE25_96vs24_up, wE25_extraVs96_up	NA	4.28606	4.58064	4.80124	5.27076	5.00921	6.66908	6.95432	7.25657	3.68903	4.00805	4.32327	5.49001	4.57596	4.23632	6.15374	6.368	5.77998
LPP_RS02745	lpp0552	WP_011213119.1	arginine repressor ArgR	argR	-	458	argR	transcriptional regulator of arginine metabolism	NA	arginine repressor	Arg_repressor,Arg_repressor_C	NA	GO:0003677,GO:0034618,GO:0003700,GO:0006526,GO:0005737,GO:0006351,GO:0006355,GO:0051259	woE25_extraVs96_down	const	NA	4.19665	3.71605	4.24566	3.53626	3.6392	3.12055	3.06637	2.85393	3.91297	3.74605	3.81643	3.83017	3.58131	3.48642	3.76484	3.30168	3.57901
LPP_RS02750	lpp0553	WP_011213120.1	amino acid ABC transporter substrate-binding protein	NA	+	734	ABC.PA.S	polar amino acid transport system substrate-binding protein	NA	Sulfate starvation-induced 7	SBP_bac_3	NA	GO:0016020,GO:0035235,GO:0004970,GO:0006810	woE25_extraVs96_down	const	NA	4.02634	4.24279	4.12564	4.29387	4.42076	3.00907	2.84729	2.52886	2.88799	2.82323	2.89633	2.61866	2.36422	2.49803	2.59284	2.49924	2.28275
LPP_RS02755	lpp0554	WP_080019912.1	glutamine ABC transporter permease	NA	+	665	ABC.PA.P	polar amino acid transport system permease protein	NA	arginine transport system permease	BPD_transp_1	NA	GO:0016021,GO:0006810,GO:0005886,GO:0005215	woE25_extraVs96_down	wE25_extraVs96_down	NA	4.49847	4.83351	4.9097	5.01714	4.94808	3.51696	3.40856	2.85582	3.57499	3.59686	3.48389	4.27417	3.59514	3.12237	2.69281	2.87616	2.51813
LPP_RS02760	lpp0555	WP_011213122.1	polar amino acid ABC transporter ATP-binding protein	NA	+	668	ABC.PA.A	polar amino acid transport system ATP-binding protein [EC:7.4.2.1]	NA	glutamine transport ATP-binding	ABC_tran	NA	GO:0016887,GO:0005524	woE25_extraVs96_down	wE25_extraVs96_down	NA	5.22484	5.18533	5.5033	5.06049	5.49576	3.1268	3.3082	2.81426	4.0419	4.52062	4.28938	5.18109	4.34454	5.01357	2.5509	2.63517	2.79663
LPP_RS02765	lpp0556	WP_011213123.1	argininosuccinate synthase	NA	+	1217	argG	argininosuccinate synthase [EC:6.3.4.5]	map00220,map00250,map01230	argininosuccinate synthase	Arginosuc_synth	NA	GO:0005524,GO:0006526,GO:0005737,GO:0004055	woE25_extraVs96_down	wE25_extraVs96_down	NA	5.02405	5.41372	5.66834	4.57445	4.76743	3.04676	3.29618	2.42774	4.02389	4.60366	4.42425	4.98765	4.73028	4.51509	2.60058	2.61312	2.87374
LPP_RS02770	lpp0557	WP_080019913.1	argininosuccinate lyase	NA	+	1325	argH	argininosuccinate lyase [EC:4.3.2.1]	map00250,map01230,map00220	argininosuccinate lyase	ASL_C2,Lyase_1	NA	GO:0005737,GO:0042450,GO:0004056	woE25_extraVs96_down	wE25_extraVs96_down	NA	3.99817	4.86132	4.84707	4.03699	4.08782	2.93469	3.30185	2.60316	3.52507	4.03156	3.63671	4.46438	4.35925	4.13146	2.73053	2.37989	2.52243
LPP_RS02775	lpp0558	WP_011213125.1	ornithine carbamoyltransferase	NA	+	1115	OTC	ornithine carbamoyltransferase [EC:2.1.3.3]	map01230,map00220	ornithine carbamoyltransferase	OTCace_N,OTCace	NA	GO:0006591,GO:0016597,GO:0004585	woE25_extraVs96_down	wE25_extraVs96_down	NA	4.79716	5.0234	4.98919	4.8145	4.91104	3.80066	3.87886	3.46685	4.81455	4.78302	4.5878	5.34437	5.03518	4.87684	3.45896	3.57689	3.6535
LPP_RS02780	lpp0559	WP_011213126.1	adenosine deaminase	NA	-	1475	add	adenosine deaminase [EC:3.5.4.4]	map00230	adenosine deaminase	A_deaminase	NA	GO:0046872,GO:0004000	woE25_extraVs96_down	wE25_96vs24_down	NA	5.11928	4.40921	4.69858	3.78588	3.98351	2.2659	2.30401	2.2488	4.58224	4.23048	4.08691	2.47244	2.44586	2.86211	2.44352	2.43842	2.39006
LPP_RS02785	lpp0560	WP_080019914.1	amino acid-binding protein	NA	+	1175	livK	branched-chain amino acid transport system substrate-binding protein	map02010,map02024	amino acid-binding	Peripla_BP_6	NA	NA	woE25_96vs24_up	wE25_extraVs96_up	NA	5.34714	5.03466	5.10523	6.43809	6.5068	6.93992	6.53753	5.83112	6.03335	5.85988	5.80204	5.91118	5.78212	5.78954	7.04394	7.00752	7.06645
LPP_RS02790	lpp0561	WP_010946247.1	peptidase S41	NA	-	1337	E3.4.21.102	carboxyl-terminal processing protease [EC:3.4.21.102]	NA	carboxy-terminal processing protease precursor	PDZ,PDZ_6,PDZ_2,Peptidase_S41	NA	GO:0006508,GO:0008236	woE25_96vs24_up, woE25_extraVs96_up	wE25_96vs24_up	NA	6.50033	6.68183	6.5815	11.3428	11.2659	11.6986	12.4256	12.664	6.64681	6.80042	6.80286	12.6003	12.4511	12.1694	11.4664	11.8861	11.2985
LPP_RS02795	lpp0562	WP_080019915.1	peptidase M24	NA	-	1169	envC	murein hydrolase activator	NA	peptidase M24	Peptidase_M23	NA	NA	const	const	NA	5.67248	5.24337	5.12726	5.56606	5.37666	4.61879	5.1355	5.30093	5.0869	4.45443	4.88583	5.63282	5.42389	5.83297	4.64949	4.83854	4.7412
LPP_RS02800	lpp0563	WP_011213129.1	2%2C3-bisphosphoglycerate-independent phosphoglycerate mutase	NA	-	1544	gpmI	2,3-bisphosphoglycerate-independent phosphoglycerate mutase [EC:5.4.2.12]	map00680,map01200,map01230,map00010,map00260	2%2C3-bisphosphoglycerate-independent phosphoglycerate mutase	iPGM_N,Metalloenzyme	NA	GO:0005737,GO:0006096,GO:0030145,GO:0006007,GO:0046537	const	const	NA	4.97884	4.88709	4.77454	5.89583	5.66261	5.90344	5.92833	5.97593	5.04206	5.02241	4.98793	5.90382	5.82699	5.66753	5.63006	5.57034	5.61814
LPP_RS02805	lpp0564	WP_011213130.1	hypothetical protein	NA	-	296	NA	NA	NA	Uncharacterised	NA	NA	NA	woE25_96vs24_up	const	NA	5.68962	4.96645	5.39819	7.38061	7.18796	8.02613	7.63343	7.72744	5.86948	5.61835	5.87039	6.37511	6.40398	5.81331	7.00208	7.01903	6.91748
LPP_RS02810	lpp0565	WP_011213131.1	hypothetical protein	NA	-	1271	NA	NA	NA	Uncharacterised	NA	NA	NA	woE25_96vs24_up	const	NA	5.28122	4.68731	4.9622	6.09449	6.00126	6.49964	6.37184	6.70071	5.99239	5.58366	5.47466	5.72082	5.43191	4.96392	6.33758	6.26729	6.20529
LPP_RS02815	lpp0566	WP_011213132.1	ditrans%2Cpolycis-undecaprenyl-diphosphate synthase ((2E%2C6E)-farnesyl-diphosphate specific)	NA	+	716	uppS	undecaprenyl diphosphate synthase [EC:2.5.1.31]	map00900	Undecaprenyl pyrophosphate synthase	Prenyltransf	NA	GO:0000287,GO:0008360,GO:0009252,GO:0071555,GO:0008834	const	wE25_96vs24_down	NA	3.83821	3.87707	3.76895	3.05786	3.27029	2.78828	2.54205	2.67821	4.13906	3.79622	3.85032	2.94432	2.9367	2.74628	2.78699	3.0175	2.99573
LPP_RS02820	lpp0567	WP_077383070.1	phosphatidate cytidylyltransferase	NA	+	854	E2.7.7.41	phosphatidate cytidylyltransferase [EC:2.7.7.41]	map04070,map00564	phosphatidate cytidylyltransferase	CTP_transf_1	NA	GO:0004605,GO:0016021,GO:0016024	const	wE25_96vs24_down	NA	4.76756	4.77996	4.38508	4.57428	4.2023	4.46577	4.38545	4.59588	4.79782	4.61152	4.34175	3.71249	3.37955	3.35714	3.94577	4.05763	3.84218
LPP_RS02825	lpp0568	WP_011213134.1	RIP metalloprotease RseP	NA	+	1352	rseP	regulator of sigma E protease [EC:3.4.24.-]	map04112,map02024	Regulator of sigma E protease	PDZ,PDZ_2,PDZ_6,Peptidase_M50	NA	GO:0046872,GO:0006508,GO:0016021,GO:0004222,GO:0005886	const	const	NA	7.13065	6.83701	6.84042	6.49942	6.37559	5.81238	6.15197	6.48509	6.46356	6.05835	6.19183	6.49009	6.26884	6.06184	5.60227	5.73282	5.62931
LPP_RS02830	lpp0569	WP_021436928.1	outer membrane protein assembly factor BamA	NA	+	2360	SAM50	outer membrane protein insertion porin family	NA	Omp85	POTRA,POTRA,POTRA,POTRA,Bac_surface_Ag	NA	GO:0043165,GO:0016021,GO:0009279,GO:0051205	woE25_96vs24_down, woE25_extraVs96_down	wE25_96vs24_down	NA	8.08596	8.2608	8.17679	6.49405	6.42505	4.82121	5.14811	5.07188	7.62797	7.74033	7.87232	5.74855	5.70355	5.93041	5.23149	5.37177	5.3234
LPP_RS02835	lpp0570	WP_010946255.1	membrane protein	NA	+	500	hlpA	outer membrane protein	NA	Outer membrane ompH	OmpH	NA	GO:0051082	woE25_96vs24_down, woE25_extraVs96_down	wE25_96vs24_down	NA	11.6615	11.7414	11.4908	9.98175	10.0219	7.99967	7.89676	7.51596	11.279	11.3848	11.2174	8.66377	8.76768	8.85843	7.97322	8.07954	8.28269
LPP_RS02840	lpp0571	NA	pseudo gene/UDP-3-O-(3-hydroxymyristoyl)glucosamine N-acyltransferase	NA	+	1020	NA	NA	NA	NA	NA	NA	NA	woE25_96vs24_down, woE25_extraVs96_down	wE25_96vs24_down	NA	9.26687	9.75282	9.85934	7.91349	7.86406	5.40568	5.63408	5.19694	9.14362	9.53161	9.42325	6.47027	6.27766	6.4631	5.41745	5.36558	5.85596
LPP_RS02845	lpp0572	WP_011213137.1	beta-hydroxyacyl-ACP dehydratase	NA	+	452	fabZ	3-hydroxyacyl-[acyl-carrier-protein] dehydratase [EC:4.2.1.59]	map00061,map00780,map01212	(3R)-hydroxymyristoyl-[acyl-carrier- ] dehydratase	FabA	NA	GO:0047451,GO:0005737,GO:0009245,GO:0006633	woE25_96vs24_down, woE25_extraVs96_down	wE25_96vs24_down	NA	7.98981	8.31853	8.36393	6.69524	6.50868	4.99627	5.15186	4.72833	7.59701	7.91731	8.05193	5.48351	5.19447	5.53243	4.47875	4.994	5.23327
LPP_RS02850	lpp0573	WP_011213138.1	acyl-[acyl-carrier-protein]--UDP-N-acetylglucosamine O-acyltransferase	NA	+	770	lpxA	UDP-N-acetylglucosamine acyltransferase [EC:2.3.1.129]	map01503,map00540	acyl-[acyl-carrier- ]--UDP-N-acetylglucosamine O-acyltransferase	Hexapep,Hexapep,Hexapep,Hexapep,Acetyltransf_11	NA	GO:0005737,GO:0008780,GO:0009245	woE25_96vs24_down, woE25_extraVs96_down	wE25_96vs24_down	NA	8.91048	9.11344	8.92434	7.45589	7.35296	5.74817	5.55935	4.9056	8.53529	8.87027	8.74046	6.02035	5.68234	6.1444	5.00448	5.09439	5.71396
LPP_RS02855	lpp0574	WP_011213139.1	camphor resistance protein CrcB	NA	+	404	crcB	fluoride exporter	NA	camphor resistance	CRCB	NA	GO:0015698,GO:0005887,GO:0015103,GO:0034220	woE25_96vs24_down, woE25_extraVs96_down	wE25_96vs24_down	NA	7.23474	7.35691	7.60166	6.16535	6.12206	4.76958	4.83238	4.20924	7.04529	7.60285	7.51685	4.39848	4.59141	5.21447	4.46501	4.43317	4.66197
LPP_RS02860	lpp0575	WP_011213140.1	serine--tRNA ligase	NA	+	1280	SARS	seryl-tRNA synthetase [EC:6.1.1.11]	map00970	serine--tRNA ligase	Seryl_tRNA_N,tRNA-synt_2b	NA	GO:0097056,GO:0005524,GO:0005737,GO:0016260,GO:0004828,GO:0006434	woE25_96vs24_down, woE25_extraVs96_down	wE25_96vs24_down	NA	8.78432	9.07924	9.10134	7.51439	7.48575	6.26688	6.0853	5.9939	8.55037	8.75281	8.77875	5.88017	5.9808	6.33697	5.99438	5.8081	6.25948
LPP_RS02865	lpp0577	WP_011213142.1	hypothetical protein	NA	+	263	NA	NA	NA	Uncharacterised	NA	NA	NA	woE25_96vs24_up, woE25_extraVs96_up	wE25_96vs24_up, wE25_extraVs96_up	NA	6.17191	6.48776	6.56714	8.41676	8.11278	9.84283	10.5968	11.0563	5.95184	6.13638	6.52557	8.54835	8.1117	7.55722	9.73839	10.0519	9.44945
LPP_RS02870	lpp0578	WP_011213143.1	phytanoyl-CoA dioxygenase	NA	+	932	NA	NA	NA	Deoxyhypusine synthase	PhyH	yes	GO:0051213,GO:0055114	const	const	NA	2.58002	3.12465	3.01493	3.28722	3.1213	3.55387	3.28164	2.95793	3.35517	3.29615	3.18969	3.19251	3.32096	3.17578	3.25903	3.28649	3.27777
LPP_RS02875	lpp0579	NA	pseudo gene/methyltransferase	NA	+	789	NA	NA	NA	NA	NA	NA	NA	const	const	NA	3.93684	3.71759	3.67684	3.79302	4.05529	3.37842	3.5741	3.3919	4.21642	3.72349	3.63398	3.25211	3.80352	3.97055	2.98017	3.34104	3.33636
LPP_RS02880	lpp0580	WP_011213145.1	D-xylose reductase III	NA	-	830	NA	NA	NA	Uncharacterized oxidoreductase	Aldo_ket_red	NA	GO:0016491,GO:0055114	const	wE25_extraVs96_up	NA	3.46025	3.43439	3.46783	3.91945	3.79424	4.78422	4.40849	4.54531	3.72864	3.96444	3.63716	4.13064	3.67357	3.45149	4.91114	4.74634	4.67224
LPP_RS02885	lpp0581	WP_011213146.1	hypothetical protein	NA	-	848	NA	NA	NA	Uncharacterised	NA	yes	GO:0016021	woE25_96vs24_down, woE25_extraVs96_down	wE25_96vs24_down, wE25_extraVs96_down	NA	11.0042	11.2266	11.0792	8.42817	8.76701	6.66619	6.38549	6.23532	11.3661	11.4578	11.0752	7.56565	7.78356	8.0121	6.37598	6.1966	6.84295
LPP_RS02890	NA	WP_011213147.1	hypothetical protein	NA	-	290	NA	NA	NA	Uncharacterised	NA	NA	NA	not detected	not detected	NA	NA	NA	NA	NA	NA	NA	NA	NA	NA	NA	NA	NA	NA	NA	NA	NA	NA
LPP_RS02895	lpp0583	WP_021436930.1	hypothetical protein	NA	-	467	NA	NA	NA	Uncharacterised	NA	NA	NA	woE25_96vs24_down	wE25_96vs24_down	NA	4.64876	5.04747	5.10117	4.12091	4.08213	3.71468	3.74998	3.46611	4.70441	4.82898	4.92648	3.72608	3.43661	3.99292	3.676	3.2736	3.45375
LPP_RS02900	lpp0584	WP_072368656.1	SAM-dependent methyltransferase	NA	-	770	NA	NA	NA	methyltransferase domain	Methyltransf_11,Methyltransf_23,Methyltransf_12,Methyltransf_25	NA	GO:0008168,GO:0032259	woE25_96vs24_down, woE25_extraVs96_down	wE25_96vs24_down	NA	5.65278	5.78486	5.7811	4.3592	4.27622	3.15778	3.07873	2.98248	5.22928	5.38263	5.55024	3.57698	3.72263	3.33393	3.18366	2.769	3.13852
LPP_RS02905	lpp0585	WP_011213150.1	uridine kinase	NA	-	608	udk	uridine kinase [EC:2.7.1.48]	map00983,map00240	uridine kinase	NA	NA	GO:0004849,GO:0006222,GO:0016310	woE25_extraVs96_down	wE25_96vs24_down	NA	6.09512	6.042	5.92978	5.25792	5.48006	3.92607	4.1266	3.55097	5.48721	5.37961	5.61023	3.91777	3.56285	4.38436	3.29535	3.46491	3.75472
LPP_RS02910	lpp0586	WP_011213151.1	N-acetyltransferase	NA	-	467	NA	NA	NA	acetyltransferase	Acetyltransf_7,Acetyltransf_1,Acetyltransf_10	NA	GO:0008080	woE25_extraVs96_down	wE25_96vs24_down	NA	4.57106	4.30862	5.04824	4.50618	4.25412	3.6794	3.58801	3.61927	4.47933	4.48009	4.77184	3.72608	3.55324	2.90118	3.32653	3.38609	3.64198
LPP_RS02915	lpp0587	WP_011213152.1	aminoglycoside phosphotransferase	NA	-	998	NA	NA	NA	serine threonine kinase	Choline_kinase,APH	NA	GO:0004674,GO:0006468,GO:0008080	woE25_extraVs96_down	const	NA	2.63215	2.59236	2.71301	3.10012	3.25264	2.52918	2.06297	2.52365	2.78928	2.546	2.58704	2.1754	1.92096	2.2672	2.4162	2.53842	2.63201
LPP_RS02920	lpp0588	WP_011213153.1	hypothetical protein	NA	-	410	NA	NA	NA	Glutathione transferase fosA	Glyoxalase	NA	GO:0046872,GO:0004364,GO:0004462	const	const	NA	3.69969	3.20011	3.42352	3.66632	3.63841	3.8672	3.52697	3.40786	3.64813	3.52498	3.65394	2.9511	3.03195	3.21895	3.55334	3.4614	3.50086
LPP_RS02925	lpp0589	WP_011213154.1	MFS transporter	NA	-	563	NA	NA	NA	bifunctional AAC APH	Acetyltransf_3,Acetyltransf_8	NA	GO:0008080	woE25_extraVs96_up	wE25_extraVs96_up	NA	2.77484	2.7426	2.96601	3.08365	3.23641	4.16947	4.15995	3.85851	3.06161	2.47753	2.86349	2.89013	2.90087	2.48861	3.63538	3.82793	3.80157
LPP_RS02930	lppt08	NA	tRNA-Pro	NA	-	76	NA	NA	NA	NA	NA	NA	NA	not detected	not detected	NA	NA	NA	NA	NA	NA	NA	NA	NA	NA	NA	NA	NA	NA	NA	NA	NA	NA
LPP_RS02935	lpp0590	WP_011213155.1	hypothetical protein	NA	+	626	NA	NA	NA	Uncharacterised	NA	NA	NA	woE25_96vs24_up, woE25_extraVs96_up	wE25_96vs24_up, wE25_extraVs96_up	NA	5.0546	5.12031	5.24262	9.01223	8.75731	10.9091	11.3422	11.7597	5.69378	5.77096	5.66449	9.94577	9.33539	8.87335	10.7643	10.8862	10.3688
LPP_RS02940	lpp0591	WP_011213156.1	RDD family protein	NA	-	377	NA	NA	NA	RDD family	RDD	NA	GO:0016021	woE25_96vs24_up	wE25_96vs24_up	NA	3.64402	3.6982	3.83737	5.25508	4.95767	5.4647	5.47231	6.20536	3.80975	3.54579	3.775	5.26919	5.29959	5.37618	5.13945	4.70401	4.1433
LPP_RS02945	lpp0592	WP_011213157.1	histidine kinase	NA	-	1139	NA	NA	NA	HDOD domain	HDOD	NA	GO:0016310,GO:0016301	woE25_96vs24_up, woE25_extraVs96_up	wE25_96vs24_up	NA	3.28479	3.60888	3.43489	6.9978	7.17973	8.52245	8.53023	9.23492	3.04346	3.12649	2.91315	6.95101	6.9151	6.86117	7.78657	7.73767	7.34504
LPP_RS02950	lpp0593	WP_021436931.1	succinate dehydrogenase%2C cytochrome b556 subunit	NA	+	392	sdhC	succinate dehydrogenase / fumarate reductase, cytochrome b subunit	map00190,map00650,map00020,map01200,map00720	succinate dehydrogenase cytochrome b556 subunit	Sdh_cyt	NA	GO:0045281,GO:0009055,GO:0016021,GO:0006099,GO:0000104	woE25_extraVs96_up	const	NA	6.43111	6.46275	6.40001	6.38585	6.19604	7.74169	7.2765	7.6512	5.9822	6.22254	6.21362	6.49138	6.30649	6.38496	7.24938	7.17174	7.02336
LPP_RS02955	lpp0594	WP_011213159.1	succinate dehydrogenase%2C hydrophobic membrane anchor protein	NA	+	347	sdhD	succinate dehydrogenase / fumarate reductase, membrane anchor subunit	map00650,map01200,map00720,map00020,map00190	succinate dehydrogenase hydrophobic membrane anchor subunit	NA	NA	GO:0046872,GO:0016021,GO:0006099,GO:0000104,GO:0005886,GO:0020037	const	const	NA	6.59122	6.53526	6.57593	6.40082	6.569	6.90067	6.81981	7.0676	6.59629	6.65524	6.57985	6.46187	6.31465	6.48658	6.66112	6.68999	6.64928
LPP_RS02960	lpp0595	WP_011213160.1	succinate dehydrogenase flavoprotein subunit	NA	+	1769	sdhA	succinate dehydrogenase / fumarate reductase, flavoprotein subunit [EC:1.3.5.1 1.3.5.4]	map00190,map01200,map00650,map00020,map05134,map00720	succinate dehydrogenase flavo subunit	Succ_DH_flav_C,FAD_binding_2	NA	GO:0008177,GO:0050660,GO:0006099,GO:0022900,GO:0005886	const	const	NA	8.96714	8.96719	8.98545	8.45111	8.41011	8.02073	8.30977	8.44576	8.81639	8.87926	8.66154	8.10181	8.30031	8.20723	7.63978	7.81109	7.80438
LPP_RS02965	lpp0596	WP_011213161.1	succinate dehydrogenase iron-sulfur subunit	NA	+	722	sdhB	succinate dehydrogenase / fumarate reductase, iron-sulfur subunit [EC:1.3.5.1 1.3.5.4]	map01200,map00020,map00190,map00720,map00650	succinate dehydrogenase iron-sulfur subunit	Fer4_10,Fer4_8,Fer4_17,Fer2_3	NA	GO:0009055,GO:0006099,GO:0000104,GO:0051536	const	const	NA	9.99942	10.1814	9.96945	9.60327	9.6773	9.68927	9.7779	10.2495	9.93172	10.1082	9.85807	9.73524	9.94779	9.77524	9.06116	9.04699	8.84639
LPP_RS02970	lpp0597	WP_072356041.1	2-oxoglutarate dehydrogenase E1 component	NA	+	2834	OGDH	2-oxoglutarate dehydrogenase E1 component [EC:1.2.4.2]	map01200,map00380,map00310,map00020	2-oxoglutarate dehydrogenase E1 component	2-oxogl_dehyd_N,OxoGdeHyase_C,E1_dh,Transket_pyr	NA	NA	const	const	NA	9.44597	9.88506	9.66688	8.78711	8.90447	8.55869	9.01856	9.4701	9.50807	9.8469	9.59968	8.96355	9.34862	9.36546	8.31907	8.48117	8.21154
LPP_RS02975	lpp0598	WP_011213163.1	dihydrolipoamide succinyltransferase	NA	+	1229	DLST	2-oxoglutarate dehydrogenase E2 component (dihydrolipoamide succinyltransferase) [EC:2.3.1.61]	map01200,map00020,map00310	dihydrolipoyllysine-residue succinyltransferase component of 2-oxoglutarate dehydrogenase complex	E3_binding,Biotin_lipoyl,2-oxoacid_dh	NA	GO:0004149,GO:0045252,GO:0006099,GO:0033512	const	const	NA	10.3749	10.7895	10.5562	9.63879	9.8575	9.30308	10.0001	10.5275	10.4191	10.7349	10.5799	10.1452	10.4684	10.522	9.48437	9.71365	9.21618
LPP_RS02980	lpp0599	WP_011213164.1	succinyl-CoA ligase subunit beta	NA	+	1163	sucC	succinyl-CoA synthetase beta subunit [EC:6.2.1.5]	map00640,map00020,map00720,map01200	succinyl- ligase [ADP-forming] subunit beta	GARS_A,ATP-grasp_5,Ligase_CoA,ATP-grasp_2	NA	GO:0000287,GO:0005524,GO:0030145,GO:0006099,GO:0004775	woE25_96vs24_down	wE25_extraVs96_down	NA	9.86718	10.2572	9.95663	8.9021	9.14681	8.28768	8.65943	9.24556	9.87735	10.1934	9.92783	8.68388	9.16016	9.29459	7.89208	8.10495	7.8075
LPP_RS02985	lpp0600	WP_011213165.1	succinate--CoA ligase subunit alpha	NA	+	875	sucD	succinyl-CoA synthetase alpha subunit [EC:6.2.1.5]	map00720,map00020,map01200,map00640	succinyl- ligase [ADP-forming] subunit alpha	Succ_CoA_lig,Ligase_CoA,CoA_binding	NA	GO:0005524,GO:0048037,GO:0008152,GO:0004775	const	const	NA	9.81162	10.137	10.1785	9.02462	9.121	8.29239	8.99392	9.53898	9.83673	10.1034	9.94756	8.67748	9.20726	9.35373	7.96573	8.41819	8.10581
LPP_RS02990	lpp0601	WP_010946283.1	pyridoxine/pyridoxamine 5'-phosphate oxidase	NA	+	647	pdxH	pyridoxamine 5'-phosphate oxidase [EC:1.4.3.5]	map00750	pyridoxine pyridoxamine 5 -phosphate oxidase	Pyridox_oxase_2,PNP_phzG_C,Putative_PNPOx	NA	GO:0004733,GO:0042823,GO:0008615,GO:0010181,GO:0055114	const	wE25_96vs24_down	NA	4.73605	4.86236	4.85074	4.18911	4.12827	3.61163	3.42525	3.48449	4.86982	4.42591	4.50171	3.7746	2.96627	3.95967	3.90508	3.65997	4.0157
LPP_RS02995	lpp0602	WP_010946284.1	transmission trait enhancer LetE	letE	+	371	NA	NA	NA	Uncharacterised	NA	NA	GO:0016021	woE25_96vs24_up, woE25_extraVs96_up	wE25_96vs24_up	NA	8.43374	8.58218	8.44856	12.113	12.0607	13.0243	13.5225	13.7216	8.75433	8.67425	8.9062	13.428	13.3173	13.1395	13.0711	13.2223	13.0262
LPP_RS03000	lpp0603	WP_010946286.1	Fe-S center protein	NA	-	389	NA	NA	NA	Uncharacterised	SseB	NA	NA	const	wE25_extraVs96_up	NA	4.51426	4.59404	5.18309	4.44104	4.34578	4.89049	4.67729	4.47134	4.45154	4.55671	4.90991	4.06575	3.70026	4.43634	5.5041	5.55193	5.70772
LPP_RS03005	lpp0604	WP_025519316.1	MFS transporter	NA	+	1283	NA	NA	NA	D-glucarate permease	MFS_2,MFS_1	NA	GO:0055085,GO:0016021,GO:0005215	const	const	phtA, threonine transporter	5.98023	5.56506	5.73656	5.77825	5.88854	5.80696	5.5738	5.58746	6.16491	5.97593	5.74533	6.34756	6.23427	5.89794	6.84732	6.74902	6.604
LPP_RS03010	lpp0605	WP_072356043.1	hypothetical protein	NA	+	1484	NA	NA	NA	Bacterial of uncharacterised function (DUF945)	DUF945	NA	GO:0016021	woE25_extraVs96_down	wE25_96vs24_down, wE25_extraVs96_down	NA	11.2262	11.3294	11.2189	10.3188	10.4247	8.21942	8.06053	7.57612	11.2444	11.3588	11.1687	9.04624	9.07111	9.1513	7.73346	7.80119	7.99081
LPP_RS03015	lpp0606	WP_010946289.1	Fis family transcriptional regulator	fis-1	+	281	fis	Fis family transcriptional regulator, factor for inversion stimulation protein	map05111	Hin recombinational enhancer-binding	HTH_8	NA	GO:0006351,GO:0006355,GO:0043565	woE25_96vs24_down, woE25_extraVs96_down	wE25_96vs24_down, wE25_extraVs96_down	NA	12.9262	12.9792	12.4237	10.7851	10.8895	8.34986	8.51679	7.75929	12.221	12.2792	12.1507	9.19766	9.42554	9.81504	7.83447	8.1492	8.51695
LPP_RS03020	lpp0607	WP_011213168.1	ribose-phosphate pyrophosphokinase	NA	-	947	PRPS	ribose-phosphate pyrophosphokinase [EC:2.7.6.1]	map01200,map01230,map00030,map00230	ribose-phosphate pyrophosphokinase	Pribosyltran,Pribosyl_synth,Pribosyltran_N	NA	GO:0000287,GO:0005524,GO:0009156,GO:0005737,GO:0009165,GO:0004749,GO:0016310,GO:0016301,GO:0006015	const	wE25_96vs24_down	NA	7.31708	7.06241	7.28647	6.73701	6.66407	6.29906	5.96655	5.48011	7.03455	6.95317	6.7631	6.08659	5.67792	5.74673	5.94547	5.80258	6.01721
LPP_RS03025	lppt09	NA	tRNA-Gln	NA	-	74	NA	NA	NA	NA	NA	NA	NA	woE25_96vs24_up, woE25_extraVs96_up	wE25_extraVs96_up	NA	5.74765	5.96174	5.69056	6.59466	6.31872	8.37103	8.31218	7.43335	5.98915	5.89476	6.05881	6.66654	6.51321	6.44535	8.23381	7.91685	8.20757
LPP_RS03030	lpp0608	WP_011213169.1	outer membrane lipoprotein LolB	NA	-	599	lolB	outer membrane lipoprotein LolB	NA	Outer-membrane lipo lolB precursor	LolB	NA	GO:0015031,GO:0009279	woE25_96vs24_up, woE25_extraVs96_up	wE25_extraVs96_up	NA	4.47398	4.19122	4.20931	5.25918	5.08473	7.18619	7.00012	6.14485	4.7513	4.61703	4.51228	5.02876	4.5464	4.51384	7.15211	7.15329	7.20203
LPP_RS03035	lpp0609	WP_072356611.1	pantetheine-phosphate adenylyltransferase	NA	+	593	E2.7.7.3A	pantetheine-phosphate adenylyltransferase [EC:2.7.7.3]	map00770	phosphopantetheine adenylyltransferase	CTP_transf_like	NA	GO:0005524,GO:0005737,GO:0015937,GO:0004595	woE25_extraVs96_up	wE25_extraVs96_up	NA	3.41152	3.67346	3.42718	3.54793	3.87671	5.81194	5.70158	5.16974	3.84327	3.7335	3.78948	4.58215	3.31653	3.64831	5.87211	6.02346	5.92935
LPP_RS03040	lpp0610	WP_011213171.1	gamma-glutamyltransferase	NA	+	1724	ggt	gamma-glutamyltranspeptidase / glutathione hydrolase [EC:2.3.2.2 3.4.19.13]	map00430,map00480	gamma-glutamyltranspeptidase precursor	G_glu_transpept	NA	GO:0006749,GO:0003840	woE25_extraVs96_down	const	NA	5.38472	4.78462	4.83449	5.42755	5.33936	4.58276	4.47394	4.08815	5.13762	5.04294	4.99156	4.73679	4.59516	4.52412	4.698	4.73462	4.98089
LPP_RS03045	lpp0611	WP_011213172.1	hypothetical protein	NA	-	2216	NA	NA	NA	gamma-glutamylputrescine oxidoreductase	cNMP_binding,DAO	NA	GO:0008115,GO:0055114	woE25_96vs24_up, woE25_extraVs96_up	wE25_96vs24_up	NA	2.94961	2.92677	3.15519	7.7649	7.66885	9.07006	9.67389	10.1532	3.02503	2.68228	3.04612	8.6326	8.64304	8.26359	8.81167	9.1264	8.41913
LPP_RS03050	lpp0612	WP_080019916.1	1-acyl-sn-glycerol-3-phosphate acyltransferase	NA	-	773	plsC	1-acyl-sn-glycerol-3-phosphate acyltransferase [EC:2.3.1.51]	map00561,map00564	1-acyl-sn-glycerol-3-phosphate acyltransferase	Acyltransferase	NA	GO:0003841,GO:0008152	const	const	NA	3.44153	2.89187	3.13513	3.41293	3.2411	3.62519	3.53369	3.8974	3.86921	3.79624	3.0782	2.91879	3.52332	3.13224	3.03918	3.2679	3.1074
LPP_RS03055	lpp0613	WP_011213174.1	membrane protein	NA	-	320	sugE	quaternary ammonium compound-resistance protein SugE	NA	Quaternary ammonium compound-resistance sugE	Multi_Drug_Res	NA	GO:0016021,GO:0006810,GO:0005886	woE25_96vs24_up, woE25_extraVs96_up	wE25_96vs24_up, wE25_extraVs96_up	NA	3.84241	4.09173	3.959	5.71221	5.16928	7.79538	8.0192	8.28874	4.33524	4.53381	4.65246	5.74932	5.21288	5.34725	7.3065	7.2535	7.25431
LPP_RS03060	lpp0614	WP_011213175.1	DNA polymerase IV	NA	-	1067	dinB	DNA polymerase IV [EC:2.7.7.7]	NA	DNA polymerase IV	IMS_HHH,IMS_C,IMS	NA	GO:0000287,GO:0006281,GO:0003887,GO:0005737,GO:0006261,GO:0071897,GO:0003684	woE25_96vs24_up, woE25_extraVs96_up	wE25_96vs24_up	NA	2.25171	2.19728	2.04366	3.39973	3.18625	4.18912	4.1514	4.39838	2.34828	2.52591	2.80176	3.70033	3.42276	3.37284	3.79681	3.49424	3.26083
LPP_RS03065	lppt10	NA	tRNA-Gly	NA	+	73	NA	NA	NA	NA	NA	NA	NA	not detected	not detected	NA	NA	NA	NA	NA	NA	NA	NA	NA	NA	NA	NA	NA	NA	NA	NA	NA	NA
LPP_RS03070	lpp0615	WP_011213176.1	hypothetical protein	NA	-	620	NA	NA	NA	Uncharacterised	NA	NA	NA	const	wE25_96vs24_up	NA	5.31817	4.78828	5.04025	5.96498	5.80852	5.515	6.25062	6.50955	5.63404	5.0844	5.07419	6.11454	6.26345	6.48289	5.69705	5.91754	5.37883
LPP_RS03075	lpp0616	WP_011213177.1	formamidopyrimidine-DNA glycosylase	NA	-	824	mutM	formamidopyrimidine-DNA glycosylase [EC:3.2.2.23 4.2.99.18]	map03410	formamidopyrimidine-DNA glycosylase	zf-FPG_IleRS,H2TH,Fapy_DNA_glyco	NA	GO:0008270,GO:0006284,GO:0006289,GO:0003684,GO:0008534	woE25_96vs24_up, woE25_extraVs96_up	wE25_96vs24_up	NA	4.62364	4.41301	4.71482	6.34202	6.08609	7.31767	7.8784	8.2846	4.92738	4.64105	4.78937	7.1144	6.88574	6.62106	7.30747	7.46425	7.26327
LPP_RS03080	lpp0617	WP_011213178.1	hypothetical protein	NA	-	230	NA	NA	NA	Uncharacterised	NA	NA	GO:0016021	woE25_96vs24_up, woE25_extraVs96_up	wE25_96vs24_up	NA	4.98673	4.56816	4.33647	6.91202	6.67685	8.5324	9.10456	9.3691	4.16092	3.97261	4.57047	7.81104	7.40995	7.3053	8.19111	8.58594	8.22013
LPP_RS03085	lpp0618	WP_011213179.1	aminotransferase	NA	+	1187	SCD	stearoyl-CoA desaturase (Delta-9 desaturase) [EC:1.14.19.1]	map04212,map01040,map01212	fatty acid desaturase	DDE_Tnp_ISL3,FA_desaturase	NA	GO:0006629,GO:0016021	woE25_96vs24_up, woE25_extraVs96_up	wE25_96vs24_up	NA	6.81809	6.55933	6.75875	8.31188	8.45691	9.47208	9.85804	10.2833	7.45102	7.19475	7.01793	9.21137	9.13714	8.8187	9.51994	9.62894	9.27593
LPP_RS03090	lpp0619	WP_010946304.1	hypothetical protein	NA	-	398	NA	NA	NA	Uncharacterised	NA	NA	NA	woE25_96vs24_down, woE25_extraVs96_down	wE25_96vs24_down, wE25_extraVs96_down	NA	10.049	10.1999	9.92768	7.92285	7.97938	6.32493	6.16331	5.73717	10.1268	10.222	10.173	6.4137	6.89	7.20551	5.70323	5.73372	6.21093
LPP_RS03095	lpp0620	WP_077383101.1	beta-ketoacyl-ACP reductase	phbB-1	+	746	phbB	acetoacetyl-CoA reductase [EC:1.1.1.36]	map00650,map01200,map00630	3-oxoacyl-[acyl-carrier- ] reductase	Epimerase,KR,adh_short,adh_short_C2	NA	GO:0004316,GO:0005737,GO:0042619,GO:0055114,GO:0018454	woE25_96vs24_up	wE25_96vs24_up	NA	6.35863	6.62875	6.81644	9.21411	9.22474	8.83914	9.0092	8.09271	7.04272	7.49879	7.32175	9.57647	9.64083	9.74891	8.87809	8.9077	9.12813
LPP_RS03100	lpp0621	WP_010946306.1	3-ketoacyl-ACP reductase	phbB-2	+	746	phbB	acetoacetyl-CoA reductase [EC:1.1.1.36]	map00650,map01200,map00630	3-oxoacyl-[acyl-carrier- ] reductase	3Beta_HSD,Epimerase,KR,adh_short,adh_short_C2	NA	GO:0004316,GO:0005737,GO:0042619,GO:0055114,GO:0018454	woE25_96vs24_up, woE25_extraVs96_down	wE25_96vs24_up	NA	6.4154	6.32376	6.73941	8.56306	8.42875	7.40647	7.47508	6.72076	6.90287	7.1016	7.22784	8.35293	8.35286	8.6696	7.75214	7.41369	7.80952
LPP_RS03105	lpp0622	WP_011213181.1	polyhydroxyalkanoate synthesis repressor PhaR	phaR	+	398	NA	NA	NA	polyhydroxyalkanoate biosynthesis repressor	PHB_acc_N	NA	GO:0003677	woE25_96vs24_up, woE25_extraVs96_down	const	NA	6.29475	6.19853	6.56654	7.58596	7.47074	6.33162	6.34785	5.85044	6.57601	6.79907	7.15172	7.34467	7.24568	7.6999	6.68305	6.50683	6.48069
LPP_RS03110	lpp0623	WP_011213182.1	hypothetical protein	phasin	+	293	NA	NA	NA	phasin	Phasin_2	NA	NA	woE25_96vs24_up	wE25_96vs24_up	NA	12.2365	12.2995	12.3896	15.623	15.5692	15.8187	15.2672	15.7878	12.4564	12.4813	13.2266	15.9364	15.6284	16.1249	15.02	15.2088	14.4784
LPP_RS03115	lpp0624	WP_011213183.1	hypothetical protein	NA	-	1070	NA	NA	NA	of uncharacterised function (DUF1460)	DUF1460	NA	NA	const	wE25_96vs24_down, wE25_extraVs96_up	NA	2.81662	2.45774	2.39717	2.60352	2.41501	3.29487	3.06462	3.14089	2.9412	2.36487	2.69072	2.27445	1.82046	2.1667	3.59203	3.32756	3.47426
LPP_RS03120	lpp0625	WP_010946310.1	spore maturation protein A	NA	+	617	spmA	spore maturation protein A	NA	spore maturation A	Gate	NA	GO:0016021	const	const	NA	4.39077	4.28974	4.39461	4.8811	4.53651	4.63358	4.79008	4.52223	5.09694	4.73593	4.82332	4.55848	4.58888	5.08348	5.25499	4.88642	5.24636
LPP_RS03125	lpp0626	WP_011213185.1	spore maturation protein	NA	+	533	spmB	spore maturation protein B	NA	spore maturation B	Gate	NA	GO:0016021	const	const	NA	5.77965	5.68395	5.68455	5.88925	5.62676	5.48269	5.51721	5.04906	5.90609	5.95541	5.9034	5.77817	6.01347	5.65412	5.54268	5.51019	5.6746
LPP_RS03130	lpp0627	WP_011213186.1	peptidase M24	NA	-	1433	NA	NA	NA	Glycyl-glycine endopeptidase ALE-1 precursor	Peptidase_M23	NA	GO:0016787	const	const	NA	4.15183	3.77845	3.81983	3.4827	3.39935	2.88358	2.73013	3.19658	3.77746	3.60131	3.44156	2.73244	2.94258	2.81247	2.83238	2.80425	2.91684
LPP_RS03135	lpp0628	WP_080019917.1	tyrosine--tRNA ligase	NA	+	1271	YARS	tyrosyl-tRNA synthetase [EC:6.1.1.1]	map00970	tyrosine--tRNA ligase	tRNA-synt_1b	NA	GO:0004831,GO:0005524,GO:0006437,GO:0003723,GO:0005737	const	wE25_96vs24_down	NA	5.00549	4.91607	4.90398	3.98521	4.33971	3.56277	3.53521	3.62496	5.23272	4.93115	4.86024	3.44793	3.22306	3.03192	3.46743	3.82925	3.93049
LPP_RS03140	lppr04	NA	16S ribosomal RNA	NA	+	1545	NA	NA	NA	NA	NA	NA	NA	not detected	not detected	NA	NA	NA	NA	NA	NA	NA	NA	NA	NA	NA	NA	NA	NA	NA	NA	NA	NA
LPP_RS03145	lppt11	NA	tRNA-Ala	NA	+	75	NA	NA	NA	NA	NA	NA	NA	not detected	not detected	NA	NA	NA	NA	NA	NA	NA	NA	NA	NA	NA	NA	NA	NA	NA	NA	NA	NA
LPP_RS03150	lppr05	NA	23S ribosomal RNA	NA	+	2908	NA	NA	NA	NA	NA	NA	NA	const	const	NA	1.57164	3.92402	1.43515	2.95231	5.01199	3.89422	4.56861	5.07283	2.70163	3.57509	0.869472	3.82759	3.35474	2.97684	3.24352	3.96298	3.28843
LPP_RS03155	lppr06	NA	5S ribosomal RNA	NA	+	115	NA	NA	NA	NA	NA	NA	NA	not detected	not detected	NA	NA	NA	NA	NA	NA	NA	NA	NA	NA	NA	NA	NA	NA	NA	NA	NA	NA
LPP_RS03160	lpp0629	WP_011213188.1	gamma carbonic anhydrase family protein	NA	-	536	NA	NA	NA	carnitine operon	Hexapep,Hexapep	NA	GO:0016740	woE25_extraVs96_down	wE25_96vs24_down	NA	5.59128	5.37193	5.36785	5.58022	5.27321	4.56908	4.4245	4.42564	5.50499	5.2163	5.33577	4.58529	3.65657	4.18328	4.21434	4.44287	4.3976
LPP_RS03165	lpp0630	WP_080019918.1	glutathione-disulfide reductase	NA	-	1364	GSR	glutathione reductase (NADPH) [EC:1.8.1.7]	map00480	Glutathione reductase	GIDA,FAD_oxidored,Pyr_redox,Pyr_redox_3,Pyr_redox_dim,Pyr_redox_2	NA	GO:0005623,GO:0050661,GO:0050660,GO:0006749,GO:0004362,GO:0098869,GO:0045454,GO:0055114	const	wE25_extraVs96_up	NA	4.06898	3.69739	3.95992	4.06514	3.99374	4.48635	3.75417	3.41259	3.80495	3.78617	3.8668	3.03696	2.89772	3.1808	3.97885	4.11039	4.25456
LPP_RS03170	lpp0631	WP_011213190.1	adenosine deaminase	NA	-	980	add	adenosine deaminase [EC:3.5.4.4]	map00230	adenine deaminase	A_deaminase	NA	GO:0000034,GO:0046872,GO:0004000,GO:0009168	woE25_96vs24_down, woE25_extraVs96_down	wE25_96vs24_down	NA	6.62119	6.57631	6.61347	5.46084	5.62512	4.56312	4.52937	4.06251	6.54667	6.3646	6.39014	4.39071	3.92137	4.29786	4.79917	4.69536	4.99562
LPP_RS03175	NA	WP_014841082.1	hypothetical protein	NA	+	185	NA	NA	NA	Uncharacterised	NA	NA	NA	woE25_extraVs96_up	wE25_extraVs96_up	NA	6.08684	5.81009	5.37899	5.68703	5.52366	7.93624	7.49696	7.26207	5.52378	5.1264	5.37325	5.78378	5.36245	5.12342	7.56853	7.43361	7.37877
LPP_RS03180	lpp0632	NA	pseudo gene/hypothetical protein	NA	+	480	NA	NA	NA	NA	NA	NA	NA	const	const	NA	5.37683	5.36666	5.53776	5.65163	5.62768	6.61851	6.17332	6.09408	5.47906	5.3755	5.55933	5.96188	5.40818	5.92395	6.64261	6.3216	6.27181
LPP_RS03185	lpp0633	WP_011213192.1	phosphate permease	NA	-	1253	TC.PIT	inorganic phosphate transporter, PiT family	NA	low-affinity inorganic phosphate transporter 1	PHO4	NA	GO:0005315,GO:0055085,GO:0006817,GO:0016021	woE25_extraVs96_down	const	NA	5.20159	4.39797	4.55197	4.95797	4.76831	3.23952	3.19942	3.15646	4.54863	4.12267	4.0696	3.75178	3.64728	3.44908	3.47477	3.38856	3.62482
LPP_RS03190	lpp0634	WP_011213193.1	phosphate transport regulator	NA	-	671	NA	uncharacterized protein	NA	Phosphate transport regulator (distant homolog of )	PhoU_div	NA	NA	woE25_extraVs96_up	wE25_extraVs96_up	NA	3.99947	4.15178	3.95698	3.59802	3.91374	5.61103	4.67841	4.29123	3.95644	3.58391	3.6637	3.48582	3.58219	3.70507	5.98287	5.63151	5.86067
LPP_RS03195	lpp0635	WP_011213194.1	hypothetical protein	NA	+	764	NA	NA	NA	Type II secretory pathway%2C component	NA	NA	GO:0009306	woE25_96vs24_up, woE25_extraVs96_up	wE25_96vs24_up, wE25_extraVs96_up	NA	3.34886	3.43616	3.40823	6.95102	6.71772	8.93361	9.07165	9.49799	3.29242	3.24715	3.42394	7.39457	6.82793	6.61446	8.26281	8.42763	7.89594
LPP_RS03200	lpp0636	WP_010946323.1	DUF179 domain-containing protein	NA	+	563	algH	putative transcriptional regulator	NA	Uncharacterized ACR%2C COG1678	DUF179	NA	NA	woE25_96vs24_up, woE25_extraVs96_up	wE25_96vs24_up	NA	3.69523	3.38415	3.34453	8.3897	7.89801	9.66966	11.0038	11.2753	3.78827	3.8928	3.94243	9.77521	9.18155	8.67077	9.86107	10.5665	9.81104
LPP_RS03205	lpp0637	WP_072356072.1	Holliday junction resolvase RuvX	NA	+	428	ruvX	putative holliday junction resolvase [EC:3.1.-.-]	NA	Holliday junction resolvase	RuvX	NA	GO:0003676,GO:0090305,GO:0005737,GO:0004518,GO:0000967	woE25_96vs24_up, woE25_extraVs96_up	wE25_96vs24_up	NA	3.38374	3.59581	3.65432	6.98433	6.71498	7.51064	8.69997	9.0324	3.45713	4.17466	3.73344	8.47184	8.15663	7.43769	7.76792	8.26024	7.64556
LPP_RS03210	lpp0638	WP_011213196.1	aspartate carbamoyltransferase	NA	+	893	pyrB	aspartate carbamoyltransferase catalytic subunit [EC:2.1.3.2]	map00240,map00250	aspartate carbamoyltransferase	OTCace,OTCace_N	NA	GO:0004070,GO:0006207,GO:0006520,GO:0016597,GO:0044205	const	wE25_96vs24_up	NA	5.52338	5.25722	5.50116	6.08386	6.10781	6.46863	6.79147	7.04719	5.91675	5.50942	5.51077	7.38194	7.1056	7.0168	7.23204	7.25642	7.08356
LPP_RS03215	lpp0639	WP_011213197.1	hypothetical protein	NA	-	383	NA	NA	NA	Uncharacterised	NA	NA	NA	woE25_96vs24_up, woE25_extraVs96_up	wE25_96vs24_up, wE25_extraVs96_up	NA	4.96478	4.5726	4.6837	8.15015	8.04341	10.1733	10.4613	10.8881	4.97302	4.33492	4.74228	8.77983	8.20722	7.71461	9.71772	9.93934	9.33842
LPP_RS03220	lpp0640	WP_011213198.1	ATP-dependent protease	NA	-	1511	comM	magnesium chelatase family protein	NA	competence	MCM,Mg_chelatase_C,ChlI,Mg_chelatase	NA	NA	const	const	NA	3.29062	3.51491	3.41456	3.61446	3.30365	3.07388	2.79806	2.88634	2.82536	2.93194	2.9801	3.01309	2.75006	2.736	3.28232	3.13843	2.97636
LPP_RS03225	lpp0641	WP_011213199.1	hypothetical protein	NA	-	260	NA	uncharacterized protein	NA	accessory factor family	BMFP	NA	NA	woE25_extraVs96_up	wE25_96vs24_down, wE25_extraVs96_up	NA	5.22872	5.29941	4.87246	4.64454	4.23779	6.06968	5.41136	5.03314	5.1289	4.63541	4.95202	4.11593	4.15463	3.74609	5.85856	5.65736	6.03108
LPP_RS03230	lpp0642	WP_010946329.1	nitrogen regulatory protein P-II 1	NA	+	374	glnK	nitrogen regulatory protein P-II 2	NA	nitrogen regulatory P-II 1	P-II	NA	GO:0006351,GO:0050790,GO:0006355,GO:0006808,GO:0030234	woE25_extraVs96_up	wE25_extraVs96_up	NA	4.30942	4.00836	3.99574	4.40237	4.24845	5.33473	4.9437	5.22074	4.07716	3.79597	4.19127	4.45204	3.75699	4.37575	5.3217	5.54956	5.50655
LPP_RS03235	lpp0643	WP_011213201.1	5-formyltetrahydrofolate cyclo-ligase	NA	-	581	MTHFS	5-formyltetrahydrofolate cyclo-ligase [EC:6.3.3.2]	map00670	5-formyltetrahydrofolate cyclo-ligase family	5-FTHF_cyc-lig	NA	GO:0005524,GO:0046872,GO:0030272	woE25_extraVs96_up	wE25_extraVs96_up	NA	3.74389	3.43877	3.51158	3.53172	3.29601	5.28942	5.05351	4.99835	3.60011	3.73373	3.40364	3.92983	2.9946	3.0477	4.9148	4.78807	4.91084
LPP_RS03240	lpp0644	WP_010946331.1	hypothetical protein	NA	+	185	NA	NA	NA	Uncharacterised	NA	NA	NA	woE25_96vs24_down, woE25_extraVs96_down	wE25_96vs24_down	NA	7.06291	6.89747	5.73352	5.0617	5.09145	4.60489	4.49449	4.39388	5.2208	5.35487	5.08987	4.09919	4.77251	4.9682	4.62233	4.82633	4.49305
LPP_RS03245	lpp0645	WP_011213202.1	4-amino-4-deoxychorismate lyase	NA	+	815	NA	NA	NA	aminodeoxychorismate lyase	Aminotran_4	NA	GO:0008152,GO:0008696	woE25_96vs24_down, woE25_extraVs96_down	wE25_96vs24_down	NA	5.93659	6.12299	6.5539	5.30107	5.16994	3.86904	3.7775	3.42351	5.73457	5.73376	5.58496	3.86363	4.18735	4.38033	3.43165	3.39013	3.63266
LPP_RS03250	lpp0646	WP_025519325.1	membrane protein	NA	-	695	NA	NA	NA	TVP38 TMEM64 family inner membrane ydjZ	SNARE_assoc	NA	GO:0016021	const	wE25_96vs24_down, wE25_extraVs96_up	NA	3.09572	3.11439	2.95492	2.60632	3.03754	2.67147	2.42226	2.52665	3.11459	2.81121	2.91364	2.33434	2.27056	1.84798	2.34427	2.21842	3.06839
LPP_RS03255	lpp0647	WP_027229322.1	ACP synthetase	NA	+	2201	aas	acyl-[acyl-carrier-protein]-phospholipid O-acyltransferase / long-chain-fatty-acid--[acyl-carrier-protein] ligase [EC:2.3.1.40 6.2.1.20]	map00564,map00071	bifunctional Aas	Acyltransferase,AMP-binding	NA	GO:0016746,GO:0008152,GO:0008922	const	wE25_extraVs96_up	NA	1.97351	1.90965	1.96716	2.70956	2.38727	3.60578	3.46467	3.08576	1.52011	1.84145	1.884	2.3029	2.0812	2.04452	2.92839	3.06601	3.21581
LPP_RS03260	lpp0648	WP_011213205.1	hypothetical protein	NA	+	419	NA	NA	NA	DUF1499 domain-containing	DUF1499	NA	GO:0016021	const	const	NA	4.44641	4.22722	4.1037	4.38821	4.53479	4.22487	4.32469	3.71642	3.80909	4.14494	4.43058	3.71733	3.46619	4.14939	4.16377	4.31873	4.13763
LPP_RS03265	lpp0649	WP_011213206.1	hypothetical protein	NA	-	383	NA	NA	NA	Uncharacterised	NA	NA	NA	woE25_96vs24_down, woE25_extraVs96_down	wE25_96vs24_down, wE25_extraVs96_down	NA	9.39514	9.6712	9.53529	7.76451	7.73535	6.26538	6.23551	5.43818	9.7156	9.81094	9.65519	7.6209	7.93316	7.84426	6.63034	6.68129	6.61131
LPP_RS03270	lpp0650	WP_072356074.1	class I poly(R)-hydroxyalkanoic acid synthase	phbC-1	-	1760	phbC	polyhydroxyalkanoate synthase subunit PhaC [EC:2.3.1.-]	map00650	poly-beta-hydroxybutyrate polymerase	Abhydrolase_1,PhaC_N	NA	NA	const	const	NA	5.02456	4.72895	4.64359	5.03914	4.83893	4.82338	4.59508	3.81747	5.19894	4.93462	4.88584	5.14677	5.02795	4.51803	5.38936	5.08686	5.21775
LPP_RS03275	lpp0651	WP_011213208.1	SUF system Fe-S cluster assembly regulator	NA	+	461	NA	NA	NA	Cysteine metabolism repressor	HTH_5,HTH_IclR,MarR_2,Rrf2	NA	GO:0003824,GO:0008152	woE25_96vs24_up, woE25_extraVs96_up	wE25_96vs24_up	NA	6.5853	6.4054	6.41629	8.74979	8.6576	9.35463	10.437	10.8668	5.90194	5.87496	5.75601	10.8717	10.3839	9.97497	9.85966	10.2705	9.66881
LPP_RS03280	lpp0652	WP_011213209.1	Fe-S cluster assembly protein SufB	NA	+	1448	sufB	Fe-S cluster assembly protein SufB	NA	cluster assembly sufB	UPF0051	NA	GO:0016226	woE25_96vs24_up, woE25_extraVs96_up	wE25_96vs24_up	NA	7.62709	7.44273	7.68373	8.7202	8.87208	8.90116	10.0222	10.3841	7.08798	6.87074	6.75941	10.613	10.6528	10.3997	9.53292	9.98819	9.36064
LPP_RS03285	lpp0653	WP_010946339.1	ABC transporter ATP-binding protein	NA	+	752	sufC	Fe-S cluster assembly ATP-binding protein	NA	Probable ATP-dependent transporter	ABC_tran	NA	GO:0016887,GO:0005524,GO:0006810	woE25_extraVs96_up	wE25_96vs24_up	NA	8.90484	8.95708	8.95241	8.76541	8.84413	8.91231	10.0879	10.4138	7.9321	8.00056	7.87514	10.5549	10.6148	10.5444	9.6254	10.0937	9.42297
LPP_RS03290	lpp0654	WP_010946340.1	Fe-S cluster assembly protein SufD	NA	+	1286	sufD	Fe-S cluster assembly protein SufD	NA	cluster assembly sufD	UPF0051	NA	GO:0016226	woE25_extraVs96_up	wE25_96vs24_up	NA	8.64547	9.07746	8.98051	8.44596	8.54335	8.567	9.66067	10.0644	8.04609	8.17219	8.04248	10.0884	10.2747	10.1761	9.28383	9.74215	9.01562
LPP_RS03295	lpp0655	WP_010946341.1	aminotransferase	NA	+	1244	sufS	cysteine desulfurase / selenocysteine lyase [EC:2.8.1.7 4.4.1.16]	map00450	Cysteine desulfurase	Cys_Met_Meta_PP,Aminotran_1_2,Aminotran_5	NA	GO:0031071,GO:0030170,GO:0008483,GO:0016829,GO:0006534	const	wE25_96vs24_up	NA	8.78018	9.04024	8.7558	8.57372	8.74588	8.68336	9.75827	10.1557	8.54542	8.69682	8.3351	10.231	10.3859	10.2577	9.3788	9.77462	9.09814
LPP_RS03300	lpp0656	WP_010946342.1	iron-sulfur cluster assembly scaffold protein	NA	+	449	iscU	nitrogen fixation protein NifU and related proteins	NA	SUF system family Fe-S cluster assembly	NifU_N	NA	GO:0005506,GO:0051536,GO:0016226	woE25_extraVs96_up	wE25_96vs24_up	NA	8.61321	8.91133	8.59875	8.2271	8.34214	8.27576	9.42457	9.74967	8.28583	8.60906	8.27989	9.78226	9.93429	9.83239	9.04381	9.38604	8.8802
LPP_RS03305	lpp0657	WP_011213210.1	SUF system Fe-S cluster assembly protein	NA	+	335	NA	NA	NA	assembly SUF system	FeS_assembly_P	NA	NA	woE25_extraVs96_up	wE25_96vs24_up	NA	8.62185	9.01237	8.59122	8.1939	8.18418	8.50641	9.50879	10.0371	7.91873	8.24317	8.22561	9.74286	10.0443	9.82773	9.24547	9.53225	8.93242
LPP_RS03310	lpp0658	WP_010946344.1	EF-P lysine aminoacylase GenX	NA	+	953	epmA	elongation factor P--(R)-beta-lysine ligase [EC:6.3.1.-]	NA	poxB regulator	tRNA-synt_2	NA	GO:0005524,GO:0005737,GO:0004824,GO:0006430	const	wE25_96vs24_up, wE25_extraVs96_down	NA	6.73316	7.12218	7.08198	6.33033	6.42375	5.64484	6.75177	7.33678	6.22115	6.58804	6.75505	7.52089	7.88971	7.84585	6.53345	6.89323	6.31426
LPP_RS03315	lpp0659	WP_010946345.1	SAM-dependent methyltransferase	NA	-	914	rlmM	23S rRNA (cytidine2498-2'-O)-methyltransferase [EC:2.1.1.186]	NA	ribosomal RNA large subunit methyltransferase M	FtsJ	NA	GO:0008168,GO:0032259	woE25_96vs24_down, woE25_extraVs96_down	wE25_96vs24_down, wE25_extraVs96_down	NA	5.68714	5.79515	5.9036	4.63587	4.35664	2.63736	2.56093	2.25129	5.26067	5.77426	5.70119	3.03994	3.28159	3.83313	2.43475	2.57114	2.6435
LPP_RS03320	lpp0660	WP_011213211.1	alanyl-tRNA editing protein	NA	-	644	NA	NA	NA	alanyl-tRNA synthetase	tRNA_SAD	NA	GO:0005524,GO:0004812,GO:0043039	woE25_extraVs96_down	wE25_extraVs96_down	NA	3.61796	3.38379	3.6981	3.55792	3.85392	2.68151	3.23434	2.6366	4.37342	4.22058	4.3082	3.93612	4.56787	4.01275	3.18098	2.92245	3.34483
LPP_RS03325	lpp0661	WP_010946347.1	MFS transporter	NA	-	1307	NA	NA	NA	Arabinose efflux permease	MFS_4,MFS_1	NA	GO:0055085,GO:0016021	const	const	NA	3.73187	3.70046	3.49244	4.21293	4.29941	3.80579	3.51653	3.13969	4.16595	4.2845	3.95567	4.38161	4.28569	4.32427	4.08288	4.09127	4.24181
LPP_RS03330	lpp0662	WP_010946348.1	metal ion transporter	NA	+	1313	NA	NA	NA	Mg2+ and Co2+ transporter	CBS,CorC_HlyC,DUF21	NA	GO:0016614,GO:0050660,GO:0016021,GO:0055114	const	const	NA	4.35257	3.48885	3.95187	4.56368	4.37994	5.26314	5.0949	4.60627	4.24677	3.90062	4.0125	4.63366	3.86306	4.124	4.97903	4.92386	5.12332
LPP_RS03335	lpp0663	WP_010946349.1	alcohol dehydrogenase	NA	-	1046	yahK	uncharacterized zinc-type alcohol dehydrogenase-like protein [EC:1.-.-.-]	NA	NADP-dependent alcohol dehydrogenase C 2	AlaDh_PNT_C,ADH_zinc_N_2,ADH_zinc_N,ADH_N	NA	GO:0008270,GO:0055114,GO:0008106	woE25_96vs24_up	const	NA	5.30383	5.07584	5.07798	6.28667	6.18318	6.41104	6.59222	6.52565	5.62858	5.57048	5.35353	6.22173	6.24909	6.31728	5.92954	6.05066	5.94468
LPP_RS03340	lpp0664	WP_010946350.1	hypothetical protein	NA	-	323	NA	NA	NA	Uncharacterised	NA	NA	NA	woE25_extraVs96_up	wE25_extraVs96_up	NA	5.4173	5.0255	5.10034	5.51026	5.62327	6.96224	6.57808	6.56009	5.92689	5.46064	5.13051	5.52502	5.34687	5.0968	6.6087	6.47269	6.64009
LPP_RS03345	lpp0665	WP_010946351.1	ferredoxin	NA	+	404	NA	NA	NA	family nuclease%2C TM0106 family	HHH_5,HHH_5,DUF4332	NA	GO:0003677,GO:0006281,GO:0003887,GO:0071897	woE25_96vs24_up, woE25_extraVs96_up	wE25_96vs24_up, wE25_extraVs96_up	NA	2.76577	2.98805	2.93021	5.58344	5.24495	7.40082	8.03752	8.72	3.06519	3.15989	2.97919	6.3341	5.97952	5.6247	7.27264	7.34885	6.72691
LPP_RS03350	lpp0666	WP_011213214.1	polypeptide deformylase	NA	-	689	PDF	peptide deformylase [EC:3.5.1.88]	NA	peptide deformylase	Pep_deformylase	NA	GO:0005506,GO:0042586,GO:0006412	woE25_96vs24_down, woE25_extraVs96_up	wE25_96vs24_down, wE25_extraVs96_up	NA	3.97769	4.04387	3.95264	3.26235	3.19447	4.26443	4.23293	3.81084	4.338	3.94077	3.80694	3.38199	2.87553	3.43184	4.45256	4.45738	4.62509
LPP_RS03355	lpp0667	WP_011213215.1	sodium:proton antiporter	NA	+	1187	NA	NA	NA	-type Na+ H+ and K+ H+ antiporters	Na_H_Exchanger	NA	GO:0015299,GO:0016021,GO:1902600	woE25_96vs24_down, woE25_extraVs96_down	wE25_96vs24_down	NA	6.78734	6.87261	6.70499	5.48655	5.39567	3.87894	3.83668	3.24937	6.744	6.90138	6.65901	3.77153	3.83818	4.22749	3.72795	3.27301	3.9933
LPP_RS03360	lpp0668	WP_011213216.1	glutamate--cysteine ligase	NA	+	1121	gshA	glutamate---cysteine ligase / carboxylate-amine ligase [EC:6.3.2.2 6.3.-.-]	map00480	carboxylate-amine ligase	GCS2	NA	GO:0005524,GO:0042398,GO:0004357	woE25_96vs24_down, woE25_extraVs96_down	wE25_96vs24_down	NA	7.11879	7.09281	7.17825	5.41778	5.58409	4.19278	4.1783	3.83769	6.8947	6.95134	6.96381	4.454	3.80788	4.41296	3.27464	3.35554	3.87155
LPP_RS03365	lpp0669	WP_011213217.1	CoA-binding protein	NA	-	401	NA	NA	NA	acetyl coenzyme A synthetase (ADP forming)%2C alpha domain	CoA_binding,CoA_binding_2	NA	GO:0048037	woE25_96vs24_up, woE25_extraVs96_up	wE25_96vs24_up	NA	5.29728	5.5417	5.19703	8.42798	8.37674	9.66618	10.0628	10.5581	6.12593	5.79746	5.81391	8.66993	8.47814	8.05213	9.10322	9.22957	8.72241
LPP_RS03370	lpp0670	WP_011213218.1	NADPH-dependent 7-cyano-7-deazaguanine reductase QueF	NA	+	857	queF	7-cyano-7-deazaguanine reductase [EC:1.7.1.13]	map00790	NADPH-dependent 7-cyano-7-deazaguanine reductase	QueF,QueF_N	NA	GO:0033739,GO:0003677,GO:0008616,GO:0005737,GO:0006355,GO:0055114,GO:0046857,GO:0016787	const	wE25_96vs24_down	NA	4.7625	4.61014	4.65265	3.7569	4.16001	4.26708	3.53776	3.65898	4.37198	4.32978	4.368	3.36907	3.15068	3.17949	4.03603	3.87488	3.90548
LPP_RS03375	lpp0671	WP_011213219.1	membrane protein	NA	+	1091	NA	NA	NA	legionella pneumophila major outer membrane precursor	Legionella_OMP	NA	NA	woE25_extraVs96_down	wE25_96vs24_down	NA	5.53345	5.55567	5.55617	4.96971	4.76873	3.35562	3.50657	2.65988	5.0586	4.887	4.90391	2.9075	2.21245	3.34075	2.75826	2.45474	3.06936
LPP_RS03380	lpp0672	WP_010946355.1	DNA-3-methyladenine glycosylase I	NA	-	572	tag	DNA-3-methyladenine glycosylase I [EC:3.2.2.20]	map03410	DNA-3-methyladenine glycosylase 1	Adenine_glyco	NA	GO:0008725,GO:0006284	const	wE25_96vs24_down, wE25_extraVs96_up	NA	3.62291	3.75206	3.95213	3.43321	3.75254	3.57099	3.53203	3.23675	4.16629	4.00046	3.8415	2.61534	2.87799	3.25535	3.41411	3.51307	3.59243
LPP_RS03385	lpp0673	WP_010946356.1	glyoxalase	NA	+	380	NA	uncharacterized protein	NA	27 kDa antigen Cfp30B	Glyoxalase_6,Glyoxalase	NA	NA	woE25_96vs24_up	const	NA	6.5375	6.53665	6.36732	7.51811	7.58581	7.62927	7.48584	7.65962	6.73447	6.68478	6.5691	7.15952	7.26069	7.28835	6.9835	6.95043	7.0479
LPP_RS03390	lpp0674	WP_010946357.1	hypothetical protein	NA	-	974	NA	NA	NA	Uncharacterized conserved	DUF1810	NA	NA	woE25_96vs24_up, woE25_extraVs96_up	wE25_96vs24_up	NA	2.97556	2.98415	3.14333	6.97252	6.97669	8.51503	9.08534	9.65756	2.97004	2.92797	3.10008	8.15526	8.04175	7.63732	8.33567	8.60883	7.93759
LPP_RS03395	lpp0675	WP_010946358.1	protein SidA	NA	-	1424	NA	NA	NA	Uncharacterised	NA	yes	GO:0016021	woE25_96vs24_up, woE25_extraVs96_up	wE25_96vs24_up	NA	2.25585	2.29813	2.30535	4.49599	4.78115	6.1011	6.24695	6.8126	2.39411	2.10953	2.32521	4.85766	5.33358	5.09138	5.96033	5.95569	5.39476
LPP_RS03400	lpp0676	WP_010946359.1	membrane protein	NA	-	1943	NA	NA	NA	Uncharacterised	NA	NA	GO:0016021	woE25_96vs24_up	wE25_96vs24_up	NA	2.66569	2.49356	2.14704	4.39161	3.86643	4.34948	5.03671	5.13511	3.04048	2.4665	2.55148	5.19914	4.85279	4.86039	4.07762	4.25543	4.14417
LPP_RS03405	lpp0677	WP_010946360.1	hypothetical protein	NA	-	392	NA	NA	NA	Uncharacterised	NA	NA	GO:0016021	woE25_96vs24_up, woE25_extraVs96_up	wE25_96vs24_up	NA	4.00869	3.64191	3.54141	7.25873	6.76925	7.98597	8.75275	8.6558	4.36393	4.17802	3.97133	8.57943	7.83936	7.63922	7.60538	7.87242	7.67507
LPP_RS03410	lpp0678	WP_010946361.1	hypothetical protein	NA	+	377	NA	NA	NA	Uncharacterised	NA	NA	NA	woE25_96vs24_down	wE25_96vs24_down	NA	7.36337	7.35515	7.36095	5.96078	6.09304	5.82115	5.60064	5.27924	7.10897	7.11447	7.22605	5.85986	5.69508	5.62598	6.24374	6.21235	6.13587
LPP_RS03415	lpp0679	WP_010946362.1	tetratricopeptide repeat protein 38 family protein	NA	+	1355	NA	NA	NA	tetratricopeptide repeat	NA	NA	NA	woE25_96vs24_up, woE25_extraVs96_up	wE25_96vs24_up	NA	4.84198	4.87569	5.18438	8.84104	8.95071	10.193	10.4833	11.0306	5.0157	4.94118	4.93324	9.29714	9.10442	8.76042	9.56369	9.65712	9.07654
LPP_RS03420	lpp0680	WP_010946363.1	DNA internalization-related competence protein ComEC/Rec2	NA	-	2207	comEC	competence protein ComEC	NA	family competence	Lactamase_B,DUF4131,Competence	NA	GO:0016021,GO:0030420	woE25_96vs24_up	wE25_96vs24_up, wE25_extraVs96_down	NA	1.33634	0.924878	0.627393	1.91821	1.98073	1.5587	2.20493	2.48181	0.791897	1.23499	0.892609	2.42641	2.75014	2.63238	1.52563	1.43831	1.54143
LPP_RS03425	lpp0681	WP_010946364.1	type IV pilin	NA	-	449	pilE	type IV pilus assembly protein PilE	NA	major pilin subunit	N_methyl,ComP_DUS	NA	GO:0016021	woE25_96vs24_up, woE25_extraVs96_up	wE25_96vs24_up	NA	4.11572	3.63981	4.16034	6.70151	6.86597	7.058	7.93712	8.3504	4.16806	4.07568	3.86195	7.64871	7.89407	7.71385	6.74664	7.16403	6.64493
LPP_RS03430	lpp0682	WP_010946365.1	type IV fimbrial biogenesis PilY1	NA	-	3518	pilY1	type IV pilus assembly protein PilY1	NA	Tfp pilus assembly %2C tip-associated adhesin 1	Neisseria_PilC	NA	NA	woE25_96vs24_up, woE25_extraVs96_up	wE25_96vs24_up	NA	2.44886	2.71132	2.69578	6.32887	6.18222	6.88085	7.90448	8.35046	2.00091	2.49034	2.1317	7.4785	7.63176	7.53994	6.80077	7.28081	6.6366
LPP_RS03435	lpp0683	WP_010946366.1	pilus assembly protein PilX	NA	-	512	pilX	type IV pilus assembly protein PilX	NA	Tfp pilus assembly	PilX	NA	GO:0016021	woE25_96vs24_up, woE25_extraVs96_up	wE25_96vs24_up	NA	3.67851	3.88535	3.30464	7.13858	7.24395	7.53806	8.454	8.86401	3.28588	3.5089	3.35451	8.2291	8.36636	8.24293	7.39151	7.6242	6.94033
LPP_RS03440	lpp0684	WP_010946367.1	pilus assembly protein PilW	NA	-	1067	pilW	type IV pilus assembly protein PilW	NA	Tfp pilus assembly	N_methyl,PilW	NA	GO:0016021,GO:0043683	woE25_96vs24_up, woE25_extraVs96_up	wE25_96vs24_up	NA	2.99746	2.9295	3.27633	6.76367	6.75774	7.35462	8.20208	8.6948	2.89285	2.56263	2.62987	7.8227	7.95727	7.81904	7.05441	7.4383	6.86032
LPP_RS03445	lpp0685	WP_010946368.1	type IV pilus modification protein PilV	NA	-	539	pilV	type IV pilus assembly protein PilV	NA	Tfp pilus assembly	N_methyl	NA	GO:0016021	woE25_96vs24_up, woE25_extraVs96_up	wE25_96vs24_up	NA	3.60437	3.51445	3.8516	8.36044	8.41333	8.70636	9.56789	9.96706	3.40929	3.68601	3.49396	9.4137	9.34245	8.90501	8.3739	8.68161	8.08577
LPP_RS03450	lpp0686	WP_010946369.1	type IV pre-pilin	NA	-	707	fimT	type IV fimbrial biogenesis protein FimT	NA	Tfp pilus assembly	N_methyl,GspH	NA	GO:0016021,GO:0008565,GO:0015628,GO:0015627	woE25_96vs24_up, woE25_extraVs96_up	wE25_96vs24_up	NA	3.90746	3.89532	3.85856	8.17621	8.05456	9.21299	10.0668	10.513	3.81882	4.00771	3.96106	9.46413	9.20764	8.92467	9.00485	9.37272	8.6713
LPP_RS03455	lpp0687	WP_010946370.1	polysaccharide deacetylase	NA	-	905	NA	NA	NA	polysaccharide deacetylase	Polysacc_deac_1	NA	GO:0016810,GO:0005975,GO:0016021	woE25_extraVs96_down	wE25_96vs24_down	NA	4.29243	4.4102	4.77471	4.26711	4.15492	3.5567	3.25144	3.34673	4.89777	4.80577	4.90915	3.44527	3.15058	3.5219	3.81922	3.75361	3.42973
LPP_RS03460	lpp0688	WP_010946371.1	hypothetical protein	NA	-	1349	NA	NA	NA	Uncharacterised	SoDot-IcmSS,SoDot-IcmSS	yes	NA	woE25_96vs24_down, woE25_extraVs96_down	wE25_96vs24_down, wE25_extraVs96_down	NA	13.0817	13.3191	13.0406	11.4063	11.5456	9.66041	9.73645	8.62986	13.3009	13.5589	13.3107	11.2045	11.4575	11.4464	10.1562	10.2627	10.5569
LPP_RS03465	lpp0689	WP_010946372.1	phospholipid carrier-dependent glycosyltransferase	NA	+	1481	NA	NA	NA	undecaprenyl phosphate-alpha-4-amino-4-deoxy-L-arabinose arabinosyl transferase	PMT_2,PMT	NA	GO:0016757,GO:0016021	const	const	NA	3.48899	3.13967	3.39848	3.98684	4.13029	4.57557	4.96694	5.11068	4.00355	3.97277	3.61549	4.56	4.38884	4.06959	4.75988	4.81496	4.72725
LPP_RS03470	lpp0690	WP_080019919.1	thymidine kinase	NA	+	665	tdk	thymidine kinase [EC:2.7.1.21]	map00240,map00983	thymidine kinase	TK	NA	GO:0005524,GO:0008270,GO:0005737,GO:0071897,GO:0009157,GO:0016310,GO:0004797	const	const	NA	4.51022	4.51101	4.76583	4.26384	4.06292	4.49731	4.51266	4.12893	4.58734	4.46623	4.70263	4.34726	4.30505	4.21722	4.99794	4.7491	5.06314
LPP_RS03475	lpp0691	WP_011213228.1	MFS transporter	NA	+	1271	NA	NA	NA	D-glucarate permease	MFS_2,MFS_1,MFS_1	NA	GO:0055085,GO:0016021	const	const	phtC	5.16167	5.04258	4.82029	4.78099	4.95982	4.56711	4.3151	4.30711	5.4576	5.40848	5.10789	4.75272	4.30169	4.5828	4.66718	4.4778	4.63144
LPP_RS03480	lpp0692	WP_010946375.1	MFS transporter	NA	+	1283	NA	NA	NA	Regulatory uhpC	Sugar_tr,MFS_1,MFS_1	NA	GO:0055085,GO:0016021	woE25_extraVs96_down	wE25_96vs24_down	NA	7.78545	7.50767	7.52424	6.85469	6.71399	4.91274	5.16356	4.7692	7.59299	7.47981	7.24903	5.79113	5.75614	5.87291	4.70987	4.84706	5.30602
LPP_RS03485	lpp0693	WP_011213229.1	phosphopentomutase	NA	+	1223	deoB	phosphopentomutase [EC:5.4.2.7]	map00030,map00230	phosphopentomutase	Metalloenzyme	NA	GO:0000287,GO:0043094,GO:0005737,GO:0009264,GO:0008973,GO:0030145,GO:0006015	woE25_96vs24_down, woE25_extraVs96_down	wE25_96vs24_down, wE25_extraVs96_down	NA	7.89893	8.16642	8.07215	6.53826	6.44904	4.86077	4.97346	4.38892	7.47067	7.7976	7.62731	5.94589	6.191	6.07457	4.84897	4.95845	5.34784
LPP_RS03490	lpp0694	WP_010946377.1	HslU--HslV peptidase proteolytic subunit	NA	+	548	hslV	ATP-dependent HslUV protease, peptidase subunit HslV [EC:3.4.25.2]	NA	ATP-dependent protease subunit	Proteasome	NA	GO:0009376,GO:0046872,GO:0005839,GO:0004298,GO:0051603	woE25_96vs24_down, woE25_extraVs96_down	wE25_96vs24_down	NA	7.94765	8.16201	7.65101	5.87369	6.22379	4.87945	4.58782	4.87023	7.63087	7.79401	7.42656	5.38487	5.69921	5.81201	5.36996	5.47015	5.6219
LPP_RS03495	lpp0695	WP_010946378.1	ATP-dependent protease ATP-binding subunit HslU	NA	+	1343	hslU	ATP-dependent HslUV protease ATP-binding subunit HslU	NA	Unfoldase	AAA_5,AAA,AAA_2,AAA,AAA_2	NA	GO:0016887,GO:0005524,GO:0009376,GO:0070011,GO:0006508,GO:0043335	woE25_96vs24_down, woE25_extraVs96_down	wE25_96vs24_down	NA	8.14618	8.35911	8.26378	6.51668	6.43829	4.77306	4.90772	5.30616	8.19869	8.3255	7.9744	5.9967	5.68132	5.63989	5.26256	5.63177	5.7475
LPP_RS03500	lpp0696	NA	pseudo gene/type IV secretion protein Dot	NA	+	1574	NA	NA	NA	NA	NA	yes	NA	woE25_extraVs96_up	wE25_extraVs96_up	NA	3.87779	4.16549	4.38005	4.13729	4.12891	5.31637	5.63121	5.93264	4.26221	3.8947	4.33083	4.4301	4.01752	4.17769	5.44638	5.60598	5.19781
LPP_RS03510	lpp0698	WP_011213233.1	membrane protein	NA	-	1238	NA	membrane protein	NA	ribonuclease BN uncharacterised domain fusion	Virul_fac_BrkB	NA	GO:0005887	woE25_96vs24_up, woE25_extraVs96_up	wE25_96vs24_up	NA	2.97729	3.02803	3.05033	5.12729	5.08288	6.75136	6.69514	7.22997	2.83022	2.93562	2.89165	5.41048	5.40108	5.12779	5.99169	5.95928	5.59383
LPP_RS03515	lpp0699	WP_011213234.1	structural toxin protein RtxA	NA	+	23039	NA	NA	NA	type I secretion C-terminal target domain-containing	NA	NA	NA	woE25_96vs24_up, woE25_extraVs96_up	wE25_96vs24_up	NA	4.05492	4.22362	4.17815	7.13339	7.19464	7.52487	8.51593	8.86493	4.12206	4.3615	4.23282	8.56495	8.71686	8.57574	7.73456	8.20749	7.51543
LPP_RS03520	lpp0700	WP_011213235.1	NAD(P)H quinone oxidoreductase	NA	+	599	wrbA	NAD(P)H dehydrogenase (quinone) [EC:1.6.5.2]	map00130	Trp repressor-binding	FMN_red	NA	GO:0010181,GO:0045892,GO:0016491,GO:0009055,GO:0055114	const	wE25_96vs24_up	NA	6.75137	6.41673	6.1904	6.5503	6.55646	6.55567	7.3231	7.57447	6.34437	6.34218	6.04315	7.35595	7.44919	7.52571	6.64696	7.12197	6.6947
LPP_RS03525	lpp0701	WP_011213236.1	hypothetical protein	NA	+	350	NA	NA	NA	of uncharacterised function (DUF559)	DUF559	NA	GO:0090305,GO:0004519,GO:0008168,GO:0032259	woE25_extraVs96_up	wE25_96vs24_up	NA	5.5378	5.78076	5.99877	5.58292	5.6784	6.41339	6.91387	7.09407	5.12048	5.27907	5.30343	7.22388	7.23536	7.32481	6.96906	7.17733	6.74587
LPP_RS03530	lpp0702	WP_011213237.1	exodeoxyribonuclease III	NA	+	782	E3.1.11.2	exodeoxyribonuclease III [EC:3.1.11.2]	map03410	exodeoxyribonuclease	Exo_endo_phos	NA	GO:0003677,GO:0006281,GO:0090305,GO:0004519,GO:0016829,GO:0005622,GO:0008853	const	wE25_96vs24_up	NA	7.0666	7.1284	6.79441	6.49695	6.2946	6.3692	6.86647	6.84126	6.57613	6.3752	6.41924	7.72106	7.73704	7.83423	7.12402	7.21992	7.11184
LPP_RS03535	lpp0703	WP_080019920.1	exodeoxyribonuclease III	NA	+	791	E3.1.11.2	exodeoxyribonuclease III [EC:3.1.11.2]	map03410	exodeoxyribonuclease III	Exo_endo_phos	NA	GO:0003677,GO:0006281,GO:0090305,GO:0004519,GO:0005622	const	const	NA	7.07023	7.15754	7.22871	6.35835	6.22536	5.56273	6.05681	6.25794	6.89897	6.99008	7.05023	7.04994	7.38648	7.23224	6.38405	6.80389	6.32637
LPP_RS03540	lpp0704	WP_010946387.1	50S ribosomal protein L31	NA	+	227	RP-L31	large subunit ribosomal protein L31	map03010	50S ribosomal L31	Ribosomal_L31	NA	GO:0003735,GO:0046872,GO:0005840,GO:0019843,GO:0006412	woE25_96vs24_down	const	NA	11.2331	11.1088	10.5755	9.72958	9.70887	10.1704	9.94894	9.76597	9.92066	9.91949	10.0781	9.43974	9.43034	9.65546	9.82864	10.0082	10.0302
LPP_RS03545	lpp0705	WP_010946388.1	malate dehydrogenase	NA	+	1235	E1.1.1.40	malate dehydrogenase (oxaloacetate-decarboxylating)(NADP+) [EC:1.1.1.40]	map00710,map00620,map01200	NADP-dependent malic enzyme	Malic_M,malic	NA	GO:0008948,GO:0051287,GO:0004471,GO:0055114,GO:0004473	woE25_extraVs96_down	wE25_96vs24_down	NA	7.66633	7.55134	7.85205	6.95521	6.77542	5.81048	5.84085	5.36948	7.36815	7.3002	7.23914	6.00661	5.73849	5.95295	5.84931	5.68365	6.00226
LPP_RS03550	lpp0706	WP_011213239.1	MFS transporter	NA	+	1292	NA	NA	NA	D-glucarate permease	MFS_1	NA	GO:0055085,GO:0016021	woE25_96vs24_down, woE25_extraVs96_down	wE25_96vs24_down, wE25_extraVs96_down	phtE	8.81264	9.00103	8.73724	6.833	6.86415	4.39019	4.48687	4.15892	8.38707	8.61539	8.32083	5.88578	6.13906	5.96042	4.5302	4.34772	4.8247
LPP_RS03555	lpp0707	WP_010946390.1	MFS transporter	NA	+	1277	NA	NA	NA	D-galactarate permease	MFS_1	NA	GO:0055085,GO:0016021	woE25_96vs24_down, woE25_extraVs96_down	wE25_96vs24_down, wE25_extraVs96_down	phtF	8.47785	8.81193	8.54096	6.69574	6.74416	4.94146	4.78008	4.27355	8.13844	8.50452	8.1705	5.41968	5.58396	5.82828	4.63141	4.27123	4.55781
LPP_RS03560	lpp0708	WP_011213240.1	DNA adenine methylase	NA	-	818	dam	DNA adenine methylase [EC:2.1.1.72]	map03430	DNA adenine methylase	MethyltransfD12	NA	GO:0003676,GO:0032775,GO:0009007	const	const	NA	5.19755	5.1935	5.32431	4.43954	4.33615	4.52223	4.50918	4.60034	4.71984	4.96953	5.25418	4.47701	4.47998	4.67665	4.28846	4.73133	4.47497
LPP_RS03565	lpp0709	WP_011213241.1	hypothetical protein	NA	-	1196	tyrP	tyrosine-specific transport protein	NA	Tyrosine permease	Trp_Tyr_perm	NA	GO:0016021,GO:0005886,GO:0003333	const	const	NA	6.80587	6.67339	6.67279	6.12171	6.06755	6.84611	6.48677	6.54438	6.25004	6.40943	6.52016	5.95228	5.86628	6.04202	6.76713	6.57486	6.64499
LPP_RS03570	lpp0710	WP_011213242.1	hypothetical protein	NA	-	1190	tyrP	tyrosine-specific transport protein	NA	Tyrosine permease	Aa_trans,Trp_Tyr_perm	NA	GO:0016021,GO:0005886,GO:0003333	const	wE25_extraVs96_up	NA	5.10049	4.44133	4.38453	4.86254	4.75553	5.0102	4.76277	4.29908	4.68653	4.51526	4.39666	4.1106	3.15379	3.86193	5.04281	4.95562	5.0164
LPP_RS03575	lpp0711	WP_014326675.1	membrane protein	NA	-	749	NA	NA	NA	Inner membrane lipo precursor	OmpA	NA	GO:0016021	woE25_extraVs96_up	wE25_extraVs96_up	NA	4.77001	4.76515	4.53377	4.60996	4.67441	6.22756	6.02144	5.25633	5.18631	4.71045	4.61105	4.37504	3.93328	4.41577	6.44015	6.37144	6.62049
LPP_RS03580	lpp0713	WP_014326677.1	hemolysin secretion protein D	NA	+	857	ABC-2.TX	HlyD family secretion protein	NA	Macrolide-specific efflux macA precursor	Biotin_lipoyl_2,HlyD_3,HlyD_D23	NA	GO:0055085,GO:0016021	const	const	NA	4.34076	4.41303	4.33256	4.41563	3.97942	4.73803	4.76477	4.69967	4.4073	4.23383	4.21801	5.14165	4.44605	4.56337	5.2472	4.98931	5.05711
LPP_RS03585	lpp0714	WP_011213246.1	multidrug ABC transporter ATP-binding protein	NA	+	1742	ABC-2.A	ABC-2 type transport system ATP-binding protein	NA	Uncharacterized ABC transporter ATP-binding	ABC_tran,ABC_tran	NA	GO:0016887,GO:0005524	woE25_extraVs96_down	const	NA	5.11473	4.61658	5.07999	5.23846	4.97475	3.83559	4.06126	3.82556	5.04019	4.82539	5.01988	4.66836	4.44102	4.72019	4.01604	4.12214	4.26635
LPP_RS03590	lpp0715	WP_011213247.1	membrane protein	NA	+	1121	ABC-2.P	ABC-2 type transport system permease protein	NA	Inner membrane transport permease ybhS	ABC2_membrane_4,ABC2_membrane,ABC2_membrane_3,ABC2_membrane_2	NA	GO:0016021,GO:0006810	woE25_extraVs96_down	wE25_extraVs96_down	NA	4.84548	4.95274	4.89489	5.12656	5.05832	3.918	3.98396	3.52521	4.49172	4.91698	5.23557	4.689	4.40742	4.9259	3.60853	3.71983	3.83985
LPP_RS03595	lpp0716	WP_010946555.1	IS4 family transposase	NA	+	1085	NA	NA	NA	transposase	DDE_Tnp_1	NA	GO:0003677,GO:0004803,GO:0016021,GO:0006313	not detected	not detected	NA	NA	NA	NA	NA	NA	NA	NA	NA	NA	NA	NA	NA	NA	NA	NA	NA	NA
LPP_RS03600	lpp0717	WP_010946556.1	endonuclease	NA	+	293	NA	NA	NA	GIY-YIG nuclease superfamily	GIY-YIG	NA	GO:0090305,GO:0004519	not detected	not detected	NA	NA	NA	NA	NA	NA	NA	NA	NA	NA	NA	NA	NA	NA	NA	NA	NA	NA
LPP_RS03605	lpp0718	WP_042233480.1	membrane protein	NA	+	1145	ABC-2.P	ABC-2 type transport system permease protein	NA	Inner membrane transport permease ybhR	ABC2_membrane_2,ABC2_membrane,ABC2_membrane_3	NA	GO:0016021,GO:0006810	not detected	not detected	NA	NA	NA	NA	NA	NA	NA	NA	NA	NA	NA	NA	NA	NA	NA	NA	NA	NA
LPP_RS03610	lpp0719	WP_011213249.1	multidrug MFS transporter	NA	+	1439	NA	NA	NA	Outer membrane oprM precursor	OEP,OEP	NA	GO:0016021,GO:0009279,GO:0008289,GO:0006810,GO:0005215	const	const	NA	2.18766	1.9228	2.11041	1.91368	2.03732	2.05583	2.15172	2.33126	1.91677	2.13112	2.29465	2.10251	2.55598	1.92437	2.08313	2.01047	2.04753
LPP_RS03615	lpp0720	WP_021437002.1	lytic murein transglycosylase	NA	-	1820	slt	soluble lytic murein transglycosylase [EC:4.2.2.-]	NA	lytic murein transglycosylase	SLT	NA	GO:0008152,GO:0042597,GO:0004553	woE25_extraVs96_up	const	NA	4.02597	3.53323	3.63085	4.59992	4.38219	5.46022	5.32606	5.86195	4.14753	3.85967	4.0136	4.5383	4.40993	4.39728	4.86657	4.94734	4.52298
LPP_RS03620	lpp0721	WP_011213251.1	ribulose-phosphate 3-epimerase	NA	-	653	rpe	ribulose-phosphate 3-epimerase [EC:5.1.3.1]	map00710,map01230,map00030,map01200	ribulose-phosphate 3-epimerase	Ribul_P_3_epim	NA	GO:0005975,GO:0046872,GO:0006098,GO:0004750	const	const	NA	4.58252	4.71346	4.88137	5.58639	5.50922	5.9988	5.90767	5.88857	5.07399	5.47848	5.46224	5.25313	5.2868	5.4799	5.77511	5.75556	5.4433
LPP_RS03625	lpp0722	WP_011213252.1	membrane protein	NA	-	464	NA	putative oxidoreductase	NA	transmembrane	DoxX	NA	GO:0016021	const	const	NA	9.0077	9.01866	8.91234	9.83655	9.8994	10.1915	10.3111	10.7301	9.28075	9.49032	9.26666	9.78756	10.1518	10.1188	9.5349	9.5038	9.16569
LPP_RS03630	lpp0723	WP_011213253.1	DUF2063 domain-containing protein	NA	-	779	NA	NA	NA	DUF2063 domain-containing	DUF2063	NA	NA	const	wE25_96vs24_up	NA	6.62599	6.61496	6.90567	7.65224	7.63569	8.094	8.40567	8.72766	6.69343	6.70422	6.90626	7.66996	8.00447	7.79385	7.58707	7.70006	7.4412
LPP_RS03635	lpp0724	WP_011213254.1	hypothetical protein	NA	-	869	NA	uncharacterized protein	NA	of uncharacterised function (DUF692)	DUF692	NA	NA	woE25_96vs24_up	wE25_96vs24_up	NA	6.42381	6.48877	7.07791	8.37622	8.46249	9.07365	9.30232	9.65365	6.77223	6.89253	7.05585	8.59856	8.69831	8.3888	8.57201	8.58042	8.38137
LPP_RS03640	lpp0725	WP_011213255.1	membrane protein	NA	-	254	NA	NA	NA	integral membrane	DUF2282	NA	NA	woE25_96vs24_up	wE25_96vs24_up	NA	11.5414	11.632	10.615	13.5508	13.7225	14.0796	14.019	14.0724	10.7406	11.0445	10.9953	13.5468	13.5784	13.7546	13.1614	13.2053	12.8425
LPP_RS03645	lpp0726	WP_011213256.1	alpha/beta hydrolase	NA	+	1025	NA	NTE family protein	NA	Patatin	Patatin	NA	GO:0006629,GO:0016787	woE25_96vs24_up, woE25_extraVs96_up	wE25_96vs24_up	NA	3.05539	3.06045	2.84577	8.54818	8.48725	9.26238	9.77381	10.1973	3.21795	3.56899	3.16404	8.84375	8.63911	8.32674	8.77405	9.07484	8.61832
LPP_RS03650	lpp0727	WP_011213257.1	NADH dehydrogenase	NA	+	2216	ndh	NADH dehydrogenase [EC:1.6.99.3]	map00190	NADH dehydrogenase SAV0941	NAD_binding_8,DoxX,Pyr_redox,Pyr_redox_2	NA	GO:0003954,GO:0016021,GO:0055114	woE25_96vs24_up, woE25_extraVs96_up	wE25_96vs24_up	NA	2.77368	2.66322	2.38503	8.36391	8.36091	9.36846	9.80026	10.2372	3.08248	3.13383	3.15007	9.15546	9.14013	9.00581	8.87678	9.12768	8.55
LPP_RS03655	lpp0728	WP_011213258.1	acetoacetate decarboxylase	NA	+	764	adc	acetoacetate decarboxylase [EC:4.1.1.4]	map00640	Probable acetoacetate decarboxylase	ADC	NA	GO:0047602	woE25_96vs24_up, woE25_extraVs96_up	wE25_96vs24_up	NA	3.39369	3.30792	3.37858	9.74944	9.68756	10.3268	10.8582	11.0369	3.47773	3.7254	3.95473	10.2883	10.4827	10.3327	9.72594	9.9875	9.48527
LPP_RS03660	lpp0729	WP_011213259.1	signal peptidase	NA	+	272	NA	NA	NA	integral membrane	DUF2282	NA	NA	woE25_96vs24_up	wE25_96vs24_up	NA	3.95614	3.73724	3.68229	8.79228	8.79804	9.07514	9.68301	9.79599	4.11114	3.90901	4.53379	9.38916	9.57079	9.49467	8.62705	8.85884	8.3214
LPP_RS03665	lpp0730	WP_011213260.1	adenylate/guanylate cyclase domain-containing protein	NA	+	1313	E4.6.1.1	adenylate cyclase [EC:4.6.1.1]	map02025,map00230	adenylate cyclase 1	Guanylate_cyc	NA	GO:0006171,GO:0016021,GO:0005622,GO:0004016,GO:0035556	woE25_96vs24_up, woE25_extraVs96_up	wE25_96vs24_up	NA	2.49767	3.05898	2.42243	7.2515	7.17676	7.87335	8.25726	8.59854	2.45356	2.87469	2.86524	8.04961	8.28936	8.42028	7.50197	7.72934	7.1213
LPP_RS03670	lpp0731	WP_080019921.1	DUF2063 domain-containing protein	NA	-	839	NA	NA	NA	DUF2063 domain-containing	DUF2063	NA	NA	woE25_extraVs96_down	wE25_96vs24_down	NA	3.52027	2.80861	3.13465	3.52216	3.27296	2.66373	2.52748	2.55474	3.69373	3.0802	3.56754	2.42577	2.46447	2.78705	2.59528	2.48569	2.53987
LPP_RS03675	lpp0732	WP_011213262.1	hypothetical protein	NA	-	827	NA	uncharacterized protein	NA	of uncharacterised function (DUF692)	DUF692	NA	NA	const	wE25_96vs24_down, wE25_extraVs96_up	NA	2.72031	2.86351	2.63623	2.49584	2.56842	2.9583	2.79183	2.7948	3.12047	3.28233	3.13959	2.54978	2.48525	2.20669	3.55096	3.17049	3.20246
LPP_RS03680	lpp0733	WP_010946414.1	hypothetical protein	NA	+	266	NA	NA	NA	Uncharacterised	NA	NA	NA	woE25_96vs24_up, woE25_extraVs96_up	wE25_96vs24_up	NA	6.65594	6.53859	6.05449	8.5314	8.82064	10.0472	10.2409	10.7346	7.03539	7.03874	6.76549	9.98366	9.73348	9.26507	10.3821	10.4043	10.1467
LPP_RS03685	lpp0734	WP_080019922.1	arginine ABC transporter substrate-binding protein	NA	-	764	NA	NA	NA	ABC transporter arginine-binding 1 precursor	SBP_bac_3	NA	NA	woE25_96vs24_up, woE25_extraVs96_up	wE25_96vs24_up, wE25_extraVs96_up	NA	4.49624	4.43879	3.99157	5.85927	5.8661	8.14694	8.17789	8.29286	4.85708	4.67014	4.66957	6.539	6.23188	6.08425	7.6002	7.76831	7.41242
LPP_RS03690	lpp0735	WP_011213264.1	bifunctional glutamine synthetase adenylyltransferase/deadenyltransferase	NA	+	2741	glnE	[glutamine synthetase] adenylyltransferase / [glutamine synthetase]-adenylyl-L-tyrosine phosphorylase [EC:2.7.7.42 2.7.7.89]	NA	glutamate-ammonia-ligase adenylyltransferase	GlnD_UR_UTase,GlnD_UR_UTase,GlnE,GlnE	NA	GO:0005524,GO:0008882,GO:0016874	const	const	NA	3.93952	3.68602	3.76362	3.65428	3.65582	3.43693	3.53903	3.67878	4.25501	4.1003	4.06035	3.31317	3.48078	3.21912	3.4758	3.53622	3.46722
LPP_RS03695	lpp0736	WP_021437005.1	alpha/beta hydrolase	NA	+	1268	NA	NA	NA	2%2C6-dihydropseudooxynicotine hydrolase	Abhydrolase_6	NA	GO:0006508,GO:0016021,GO:0004177	const	wE25_extraVs96_up	NA	4.37621	4.42618	4.23431	4.48807	4.12538	5.50005	5.29775	4.66697	4.66234	4.77914	4.48568	4.1318	4.00673	4.08893	5.18605	4.94064	5.49477
LPP_RS03700	lpp0737	WP_011213266.1	HlyD family secretion protein	NA	+	572	ABC-2.TX	HlyD family secretion protein	NA	efflux pump membrane fusion	HlyD_3	NA	NA	const	const	NA	4.54053	3.85372	4.35931	4.71723	4.92055	4.44988	4.48899	4.11342	4.76444	4.4292	4.44447	4.59981	4.32223	4.64811	4.32829	4.32624	4.5918
LPP_RS03705	lpp0738	WP_080019923.1	multidrug ABC transporter ATP-binding protein	NA	+	941	ABC-2.A	ABC-2 type transport system ATP-binding protein	NA	ABC transporter ATP-binding	ABC_tran	NA	GO:0016887,GO:0005524	woE25_extraVs96_down	const	NA	5.22428	4.91483	5.30286	5.16934	5.09423	4.1642	3.70696	3.61368	5.21867	5.27362	5.56884	4.60485	4.71067	4.68521	4.07473	3.99013	4.12407
LPP_RS03710	lpp0739	WP_025519358.1	membrane protein	NA	+	1118	ABC-2.P	ABC-2 type transport system permease protein	NA	Inner membrane transport permease ybhR	ABC2_membrane_2,ABC2_membrane,ABC2_membrane_3	NA	GO:0016021,GO:0006810	woE25_extraVs96_down	wE25_extraVs96_down	NA	3.664	3.34552	3.51857	3.62027	3.69897	2.34671	2.43856	2.03532	3.39192	3.94623	3.96574	3.23503	2.68408	3.54248	1.85446	2.17978	2.19432
LPP_RS03715	lpp0740	WP_011213269.1	30S ribosomal protein S12 methylthiotransferase RimO	NA	-	1319	rimO	ribosomal protein S12 methylthiotransferase [EC:2.8.4.4]	NA	ribosomal S12 methylthiotransferase	TRAM_2,UPF0004,Radical_SAM	NA	GO:0018339,GO:0005506,GO:0009451,GO:0051539,GO:0005840,GO:0016740	const	const	NA	5.6153	5.44617	5.57511	5.35191	5.14173	5.07621	5.32823	5.77007	5.18366	4.9579	5.17201	4.93268	4.79278	5.04728	4.92701	4.90396	4.71791
LPP_RS03720	lpp0741	WP_080019924.1	thiol:disulfide interchange protein	NA	-	1790	dsbD	thiol:disulfide interchange protein DsbD [EC:1.8.1.8]	NA	thiol:disulfide interchange precursor	Thioredox_DsbH,DsbD_2,Thioredoxin,Thioredoxin_2,Thioredoxin_7,DsbD,DsbC	NA	GO:0047134,GO:0016021,GO:0045454,GO:0055114,GO:0017004,GO:0005886	woE25_extraVs96_up	const	NA	4.01363	4.02245	3.97957	4.66571	4.68248	6.1446	6.09139	6.61965	3.48846	3.81274	3.51274	4.58492	4.49605	4.43358	5.41677	5.47457	5.03291
LPP_RS03725	lpp0742	WP_010946424.1	molecular chaperone GroES	NA	+	290	groES	chaperonin GroES	NA	co-chaperonin	Cpn10	NA	GO:0005524,GO:0005737,GO:0006457	woE25_96vs24_down, woE25_extraVs96_down	wE25_96vs24_down	NA	12.3818	12.605	11.6715	10.1679	10.371	8.6799	8.7752	8.46208	11.774	11.9946	11.5506	9.47324	9.55355	9.62992	8.41618	8.7851	8.96706
LPP_RS03730	lpp0743	WP_072356094.1	chaperonin GroL	NA	+	1652	groEL	chaperonin GroEL	map05134,map03018,map04212	chaperonin	Cpn60_TCP1	NA	GO:0005524,GO:0005737,GO:0051082,GO:0042026	woE25_96vs24_down, woE25_extraVs96_down	wE25_96vs24_down	NA	12.7721	13.1594	12.9013	10.8157	11.0669	9.42612	9.72409	9.14543	12.9054	13.1901	12.6469	9.96742	10.2252	10.1408	9.17442	9.35932	9.6928
LPP_RS03735	lpp0744	WP_011213272.1	DNA starvation/stationary phase protection protein	NA	+	440	dps	starvation-inducible DNA-binding protein	NA	DNA protection during starvation 2	Ferritin	NA	GO:0016722,GO:0006879,GO:0005623,GO:0003677,GO:0008199,GO:0055114,GO:0006950	const	const	NA	9.33751	9.39977	9.2978	9.43539	9.52232	9.69171	9.33911	9.77931	9.30059	9.48233	9.24858	8.79981	8.93794	8.93682	8.67598	8.55643	8.40409
LPP_RS03740	lpp0745	WP_032831069.1	spermidine synthase	NA	+	2147	NA	NA	NA	spermidine synthase	NA	NA	NA	woE25_extraVs96_down	wE25_96vs24_down	NA	4.31281	3.82822	4.14762	4.27411	4.15896	3.16379	3.03735	2.85792	4.0761	3.6806	3.57987	2.85575	2.83068	2.3205	2.33711	2.24712	2.76807
LPP_RS03745	lpp0746	WP_011213274.1	DNA topoisomerase IV subunit B	NA	-	1880	parE	topoisomerase IV subunit B [EC:5.99.1.-]	NA	DNA topoisomerase 4 subunit B	Toprim,HATPase_c,DNA_gyraseB_C,DNA_gyraseB	NA	GO:0000287,GO:0003677,GO:0005524,GO:0007059,GO:0005694,GO:0003918,GO:0006265	const	const	NA	5.25974	5.00379	5.23662	4.77848	4.82193	4.79321	4.75508	4.3369	5.05386	4.91796	4.86458	4.6532	4.28149	4.48054	4.97822	4.83314	5.16388
LPP_RS03750	lpp0747	WP_080019925.1	ABC transporter ATP-binding protein	NA	+	1820	ABC.PE.A	peptide/nickel transport system ATP-binding protein	map02024,map02024	glutathione import ATP-binding	oligo_HPY,oligo_HPY,ABC_tran,ABC_tran	NA	GO:0016887,GO:0005524,GO:0015833	const	const	NA	2.91007	2.81087	2.91427	3.72232	3.71697	4.42482	4.25972	3.90988	2.89037	3.13302	3.11068	3.65318	3.54439	3.71381	3.91286	3.99666	4.31625
LPP_RS03755	lpp0748	WP_011213276.1	hypothetical protein	NA	+	4283	NA	NA	NA	Uncharacterised	NA	yes	NA	woE25_96vs24_down	wE25_96vs24_down	NA	6.29898	6.49532	6.42718	5.19927	5.07235	4.33095	4.4201	4.51083	6.13037	6.15205	6.21327	4.71521	5.00871	5.19978	4.2244	4.29029	4.55667
LPP_RS03760	lpp0749	WP_011213277.1	proline--tRNA ligase	NA	-	1709	PARS	prolyl-tRNA synthetase [EC:6.1.1.15]	map00970	proline--tRNA ligase	HGTP_anticodon,tRNA_edit,tRNA-synt_2b	NA	GO:0005524,GO:0005737,GO:0006450,GO:0004827,GO:0002161,GO:0006433	woE25_extraVs96_down	wE25_96vs24_down	NA	6.67777	6.2811	6.34337	5.47135	5.68339	4.10764	4.16932	3.56236	5.91197	5.48678	5.45671	3.70121	3.48277	3.56758	3.2934	3.28007	3.78385
LPP_RS03765	lpp0750	WP_080019926.1	phosphocholine transferase	NA	+	2849	NA	NA	NA	Ribulose-5-phosphate 4-epimerase and related epimerases and aldolases	Ank_2,Ank_2,Ank_4,Ank_2	yes	NA	woE25_96vs24_up, woE25_extraVs96_up	wE25_96vs24_up	NA	2.9908	3.01562	3.12024	7.99155	7.91472	8.59111	9.53206	10.04	3.29715	3.1603	3.46787	9.16681	9.03683	8.71284	8.43158	8.89803	8.15324
LPP_RS03770	lpp0751	WP_080019927.1	phosphocholine hydrolase Lem3	NA	-	1712	NA	NA	NA	phosphocholine hydrolase Lem3	NA	yes	GO:0044606,GO:0008152,GO:0043087,GO:0030430,GO:0005576,GO:0009405	woE25_96vs24_down	const	NA	6.98243	7.56827	7.49046	5.69147	5.45325	5.62509	5.93601	6.25959	6.38037	6.58113	6.78374	5.53544	5.76632	5.80295	5.63051	5.76282	5.3514
LPP_RS03775	lpp0752	WP_010946434.1	sulfate transporter	NA	-	2306	cynT	carbonic anhydrase [EC:4.2.1.1]	map00910	Carbonic anhydrase	Pro_CA,Sulfate_transp	NA	GO:0008271,GO:0008270,GO:0016021,GO:1902358,GO:0004089	woE25_96vs24_down, woE25_extraVs96_down	wE25_96vs24_down	NA	7.59413	7.65885	7.4214	6.25987	6.15509	5.04769	4.88452	4.8128	7.23497	7.43767	7.27463	5.18837	5.19836	5.58094	4.94842	5.00952	4.93147
LPP_RS03780	lpp0753	WP_011213280.1	tRNA 2-thiocytidine(32) synthetase TtcA	NA	-	851	ttcA	tRNA 2-thiocytidine biosynthesis protein TtcA	NA	tRNA 2-thiocytidine biosynthesis	ATP_bind_3	NA	GO:0005524,GO:0005737,GO:0008033	woE25_96vs24_down, woE25_extraVs96_down	wE25_96vs24_down	NA	8.39454	7.99263	8.23404	6.86157	6.69588	4.21772	4.2881	3.48884	8.24547	7.92184	7.92901	5.0528	4.90472	4.96131	4.09793	4.08117	4.5528
LPP_RS03785	lpp0754	WP_010946436.1	membrane protein	NA	-	1367	tolC	outer membrane protein	map02020,map01501,map03070,map01503	Outer membrane tolC precursor	OEP,OEP	NA	GO:0006810,GO:0019867,GO:0005215	woE25_extraVs96_down	wE25_96vs24_down, wE25_extraVs96_up	NA	5.6411	5.2144	5.54794	5.26812	5.12692	4.26879	4.14519	3.76395	5.58299	5.49724	5.44333	3.34288	2.76834	3.48717	4.33924	3.95355	4.53724
LPP_RS03790	lpp0755	WP_032830835.1	protein-L-isoaspartate O-methyltransferase	NA	-	674	E2.1.1.77	protein-L-isoaspartate(D-aspartate) O-methyltransferase [EC:2.1.1.77]	NA	-L-isoaspartate O-methyltransferase	NodS,RrnaAD,Methyltransf_31,Methyltransf_11,Methyltransf_25,PCMT	NA	GO:0004719,GO:0006479	const	wE25_96vs24_down, wE25_extraVs96_up	NA	6.13409	5.69254	6.03644	5.06152	5.23222	6.33335	5.67432	5.08318	6.2462	6.03909	5.97213	3.71562	3.57575	4.07789	6.19478	5.35514	5.93546
LPP_RS03795	lpp0756	WP_011213282.1	glycine C-acetyltransferase	NA	+	1184	kbl	glycine C-acetyltransferase [EC:2.3.1.29]	map00260	2-amino-3-ketobutyrate coenzyme A ligase	Aminotran_1_2	NA	GO:0030170,GO:0019518,GO:0008890,GO:0009058,GO:0016874	woE25_extraVs96_down	wE25_96vs24_down	NA	7.32861	7.21421	7.25354	6.30574	6.38627	5.37586	5.3002	4.75546	7.22685	6.99555	6.90438	5.62272	5.35569	5.41514	6.29197	5.68935	6.19941
LPP_RS03800	lpp0757	WP_072363863.1	L-threonine 3-dehydrogenase	NA	+	1028	tdh	threonine 3-dehydrogenase [EC:1.1.1.103]	map00260	L-threonine 3-dehydrogenase	ADH_zinc_N_2,Glu_dehyd_C,ADH_zinc_N,ADH_N	NA	GO:0008270,GO:0019518,GO:0005737,GO:0055114,GO:0008743	woE25_96vs24_down, woE25_extraVs96_down	wE25_96vs24_down	NA	8.45774	8.45744	8.33497	7.32489	7.4093	5.48306	6.08957	5.04533	8.27333	8.27252	7.90395	6.88535	6.86711	6.67602	5.75548	5.79014	6.20497
LPP_RS03805	lpp0758	WP_011213284.1	energy-dependent translational throttle protein EttA	NA	+	1673	NA	NA	NA	Uncharacterized ABC transporter ATP-binding HI_1252	ABC_tran_Xtn,ABC_tran,ABC_tran	NA	GO:0016887,GO:0005524	woE25_96vs24_down, woE25_extraVs96_down	wE25_96vs24_down	NA	8.89802	9.17319	8.82296	7.30126	7.40886	5.45931	5.80915	5.06559	8.74256	8.97613	8.6631	6.70348	6.98233	7.1682	5.91748	6.02183	6.38335
LPP_RS03810	lpp0759	WP_010946441.1	enhanced entry protein EnhA	NA	+	611	NA	NA	NA	L%2CD-transpeptidase catalytic domain	YkuD	NA	GO:0016740	woE25_96vs24_down, woE25_extraVs96_down	wE25_96vs24_down	NA	9.5027	9.81257	9.50425	7.76514	7.9115	6.1816	6.12894	5.61839	9.45021	9.74801	9.45279	7.17177	7.3422	7.35727	6.47574	6.30408	6.62687
LPP_RS03815	lpp0760	WP_011213285.1	membrane protein	NA	+	437	NA	uncharacterized protein	NA	transporter component	Sulf_transp	NA	GO:0016021	woE25_96vs24_down, woE25_extraVs96_down	wE25_96vs24_down, wE25_extraVs96_down	NA	6.63414	7.04343	7.27815	5.89896	5.7752	4.36739	4.37433	4.09596	6.62886	7.07045	7.10694	5.12099	5.38445	5.83045	4.82533	4.16001	4.78051
LPP_RS03820	lpp0761	WP_016356748.1	transporter component	NA	+	533	NA	uncharacterized protein	NA	transporter	NA	NA	GO:0016021	woE25_extraVs96_down	const	NA	6.16971	6.49093	6.48383	6.22676	6.11535	4.83069	4.77804	4.43374	5.93231	6.71216	6.60076	5.44582	5.76067	5.73991	4.88306	4.71904	4.7305
LPP_RS03825	lpp0762	WP_011213287.1	membrane protein	NA	-	1172	fadL	long-chain fatty acid transport protein	NA	Outer membrane transport (OMPP1 )	Toluene_X	NA	NA	woE25_extraVs96_down	wE25_96vs24_down, wE25_extraVs96_down	NA	5.19857	4.75385	4.76501	5.52527	5.3184	2.5203	2.23167	2.03827	5.389	5.52123	5.38339	3.45662	3.23264	3.64594	2.60385	2.30656	2.7218
LPP_RS03830	lpp0763	WP_011213288.1	type IV secretion system protein IcmL	NA	-	974	NA	NA	NA	macrophage killing with similarity to conjugation	T4BSS_DotI_IcmL	NA	NA	const	wE25_96vs24_down	NA	6.54881	6.42222	6.19873	6.09607	5.97785	5.81587	5.75961	4.80572	6.93134	7.0411	6.77691	5.84532	5.63736	5.71548	6.32115	6.24935	6.60019
LPP_RS03835	lpp0764	WP_011213289.1	formimidoylglutamase	NA	-	959	hutG	formiminoglutamase [EC:3.5.3.8]	map00340	formimidoylglutamase	Arginase	NA	GO:0030145,GO:0019557,GO:0019556,GO:0050415	woE25_96vs24_down	wE25_96vs24_down	NA	5.48794	5.39464	5.35953	4.03262	4.47514	4.09183	4.06665	3.2989	6.05515	6.09833	5.8317	3.783	3.27975	3.83486	4.20234	3.79433	4.20734
LPP_RS03840	lpp0765	WP_014841157.1	sepiapterin reductase	NA	+	809	NA	NA	NA	benzil reductase	KR,adh_short_C2,adh_short	NA	GO:0016491,GO:0055114	const	wE25_extraVs96_up	NA	4.65884	4.13135	3.909	4.23769	4.1047	5.05768	4.97948	4.36939	4.5806	4.05337	4.13376	4.38296	3.97477	3.63729	5.46087	5.15727	5.51871
LPP_RS03845	lpp0766	WP_080019928.1	imidazolonepropionase	NA	+	1253	hutI	imidazolonepropionase [EC:3.5.2.7]	map00340	imidazolonepropionase	Amidohydro_1	NA	GO:0008270,GO:0005737,GO:0005506,GO:0050480,GO:0019557,GO:0019556	woE25_extraVs96_down	const	NA	5.28376	4.89371	5.13918	5.20074	5.13278	4.04773	4.29711	3.6241	5.01315	5.00949	4.83865	4.33214	4.34657	4.42094	4.72177	4.52609	4.77207
LPP_RS03850	lpp0767	WP_011213292.1	endo-1%2C4-beta-xylanase	NA	+	695	NA	NA	NA	of uncharacterised function (DUF3298)	PdaC,DUF3298	NA	GO:0045493,GO:0016798	woE25_extraVs96_down	wE25_96vs24_down, wE25_extraVs96_down	NA	8.28956	8.0788	8.14879	7.13307	7.29117	5.28865	4.98924	4.90115	8.26935	8.0843	7.99567	6.36628	6.52057	6.239	5.26753	5.30127	5.41249
LPP_RS03855	lpp0768	WP_011213293.1	oligopeptide transporter%2C OPT family	NA	+	2000	NA	NA	NA	oligopeptide transporter%2C OPT family	OPT	NA	GO:0055085,GO:0016021	woE25_96vs24_down, woE25_extraVs96_down	wE25_96vs24_down, wE25_extraVs96_down	NA	7.5358	7.77533	7.69413	6.12761	6.09057	4.3503	4.27221	4.20305	7.24372	7.6379	7.54836	5.29278	5.45366	5.74712	4.22113	4.2764	4.36628
LPP_RS03885	lpp0779	WP_011213296.1	hypothetical protein	NA	+	5645	NA	NA	NA	autotransporter outer membrane beta-barrel domain-containing	PATR,PATR,PATR,PATR,PATR,PATR,PATR,PATR,PATR,PATR,PATR,PATR,PATR,PATR,PATR,PATR	NA	NA	woE25_extraVs96_down	const	NA	5.73898	6.03087	5.93271	5.16214	5.0635	3.77283	3.98093	3.20932	5.48929	5.86485	5.83479	4.8368	5.11616	5.20845	3.87608	4.15882	4.24577
LPP_RS03890	lpp0780	WP_011213297.1	two-component sensor histidine kinase	NA	-	1073	cusS	two-component system, OmpR family, heavy metal sensor histidine kinase CusS [EC:2.7.13.3]	map02020	sensor kinase	HisKA,HATPase_c	NA	GO:0000155,GO:0005524,GO:0000160,GO:0016021,GO:0023014,GO:0005622,GO:0018106	woE25_96vs24_up, woE25_extraVs96_up	wE25_96vs24_up	NA	2.85885	2.67715	2.77974	4.25259	4.61732	5.16507	5.44222	6.18144	4.02367	3.6115	3.63883	5.65303	5.81487	6.12446	5.7364	5.96743	5.46244
LPP_RS03895	lpp0781	WP_011213298.1	DNA-binding response regulator	NA	-	671	cusR	two-component system, OmpR family, copper resistance phosphate regulon response regulator CusR	map02020	transcriptional activator	Trans_reg_C,Response_reg	NA	GO:0003677,GO:0006351,GO:0000160,GO:0006355,GO:0005622	woE25_96vs24_up, woE25_extraVs96_up	wE25_96vs24_up, wE25_extraVs96_up	NA	4.09529	4.06409	3.838	5.6526	5.66931	8.05107	8.10001	8.80363	5.11878	4.92623	4.69599	6.82467	6.49214	6.02234	8.37555	8.6189	7.93131
LPP_RS03900	lpp0782	WP_072356100.1	hypothetical protein	NA	+	1013	NA	NA	NA	Uncharacterised	NA	yes	GO:0016021	woE25_96vs24_up, woE25_extraVs96_up	wE25_96vs24_up, wE25_extraVs96_up	NA	1.37358	1.78322	1.48314	2.26855	2.27574	3.79452	3.67688	4.14141	1.38656	1.7012	1.7202	3.18128	3.55039	3.40419	5.18249	5.53587	5.08383
LPP_RS03905	lpp0783	WP_010946454.1	hypothetical protein	NA	-	461	NA	NA	NA	Uncharacterised	NA	NA	NA	woE25_96vs24_up, woE25_extraVs96_up	wE25_96vs24_up	NA	5.45276	6.00721	6.01462	8.10918	7.8781	9.31988	10.0754	10.4881	4.85572	5.68569	5.76478	8.7521	8.3193	7.7398	9.0344	9.44819	8.73099
LPP_RS03910	lpp0784	WP_010946455.1	sodium:proton antiporter	NA	-	1247	NA	NA	NA	Glutamate-aspartate carrier	SDF	NA	GO:0055085,GO:0016021,GO:0015293	woE25_96vs24_down, woE25_extraVs96_down	wE25_96vs24_down, wE25_extraVs96_down	NA	5.25391	5.58594	5.63513	4.36207	4.01261	2.39867	2.35832	2.28695	4.63277	5.15659	5.16754	2.93301	3.19786	3.14794	2.40642	1.91398	2.58726
LPP_RS03915	lpp0785	WP_010946456.1	valine--tRNA ligase	NA	-	2765	VARS	valyl-tRNA synthetase [EC:6.1.1.9]	map00970	valine--tRNA ligase	tRNA-synt_1g,tRNA-synt_1_2,Val_tRNA-synt_C,Anticodon_1,tRNA-synt_1	NA	GO:0004832,GO:0005524,GO:0006438,GO:0005737,GO:0006450,GO:0002161	woE25_96vs24_down, woE25_extraVs96_down	wE25_96vs24_down	NA	7.75052	7.74814	7.74082	5.9829	6.16922	4.05097	4.4207	3.45693	7.4049	7.15447	7.01458	4.61382	4.62156	4.94305	3.47532	3.79542	4.53428
LPP_RS03920	lpp0786	WP_010946457.1	multidrug resistance protein	NA	-	3047	acrB	multidrug efflux pump	map01503,map01501	efflux pump membrane transporter	SecD_SecF,MMPL,MMPL,ACR_tran	NA	GO:0016021,GO:0006810,GO:0005215	woE25_extraVs96_down	wE25_96vs24_down	NA	7.0146	6.90831	6.72153	6.04321	5.88411	4.07591	4.09278	3.24935	6.7354	6.81431	6.72028	4.70373	4.6515	4.88954	3.6187	3.69602	4.22694
LPP_RS03925	lpp0787	WP_010946458.1	MexH family multidrug efflux RND transporter periplasmic adaptor subunit	NA	-	1262	acrA	membrane fusion protein, multidrug efflux system	map01501,map01503	multidrug resistance precursor	HlyD_3,HlyD_D23	NA	GO:0055085,GO:0016021	const	wE25_96vs24_down	NA	5.09594	4.67256	4.60888	5.02562	5.08246	4.84524	4.54819	3.82434	5.56307	5.36701	4.99555	4.2633	3.78553	4.02825	4.73919	4.47869	4.74664
LPP_RS03930	lpp0788	WP_010946459.1	hypothetical protein	NA	+	404	NA	NA	NA	Uncharacterised	NA	NA	NA	woE25_96vs24_down, woE25_extraVs96_down	wE25_96vs24_down, wE25_extraVs96_down	NA	14.7088	14.876	14.5838	11.7808	12.0395	9.59138	9.3596	8.48673	15.0597	14.9098	14.7303	10.3264	10.681	10.9879	9.51223	9.10706	10.0638
LPP_RS03935	lpp0789	WP_010946460.1	hypothetical protein	NA	+	437	NA	NA	NA	Uncharacterised	NA	NA	NA	woE25_96vs24_down, woE25_extraVs96_down	wE25_96vs24_down	NA	9.41547	9.43804	9.68678	7.17541	7.25161	5.3388	5.41364	5.16521	9.91983	9.81198	9.42824	5.99715	6.04717	6.07554	5.34669	5.41273	5.8768
LPP_RS03940	lpp0790	WP_010946461.1	BON domain-containing protein	NA	+	311	NA	NA	NA	osmotically-inducible Y precursor	BON	NA	NA	woE25_96vs24_down	wE25_96vs24_down	NA	7.70249	7.94497	7.86392	6.18427	6.20425	5.6564	5.72091	5.40063	7.58025	7.5297	7.52107	5.54684	5.90843	5.65383	6.47527	6.24325	6.38081
LPP_RS03945	lpp0791	WP_010946462.1	serine hydroxymethyltransferase	NA	+	1253	glyA	glycine hydroxymethyltransferase [EC:2.1.2.1]	map00680,map01230,map01523,map00260,map00670,map01200,map00630	Pyridoxal-phosphate-dependent serine hydroxymethyltransferase 2	Aminotran_1_2,SHMT	NA	GO:0030170,GO:0005737,GO:0019264,GO:0004372,GO:0035999,GO:0008168,GO:0032259	woE25_extraVs96_down	wE25_96vs24_down	NA	8.28939	8.35371	8.32114	7.5304	7.53527	6.3372	6.52207	6.0267	8.46224	8.55681	8.1844	7.31439	7.31262	7.18304	6.98312	6.84315	7.02086
LPP_RS03950	lpp0792	WP_010946463.1	transcriptional regulator NrdR	NA	+	467	nrdR	transcriptional repressor NrdR	NA	transcriptional repressor	ATP-cone	NA	GO:0003677,GO:0005524,GO:0008270,GO:0045892,GO:0006351	woE25_extraVs96_down	wE25_96vs24_down	NA	7.97172	7.99648	8.18032	7.40543	7.28045	6.51535	6.60404	5.87841	8.08982	8.26004	8.02299	7.12145	6.96327	6.81259	6.37326	6.64172	6.58057
LPP_RS03955	lpp0793	WP_072364019.1	N utilization substance protein B	NA	+	428	nusB	N utilization substance protein B	NA	N utilization substance B homolog	NusB	NA	GO:0003723,GO:0006355,GO:0006353	woE25_96vs24_down, woE25_extraVs96_down	wE25_96vs24_down	NA	8.36826	8.41263	8.42172	7.13716	7.07684	6.32347	5.94135	5.14105	7.7962	8.12019	8.15511	6.94281	6.93341	6.98291	6.44047	6.13847	6.10026
LPP_RS03960	lpp0794	WP_010946465.1	thiamine-monophosphate kinase	NA	+	977	thiL	thiamine-monophosphate kinase [EC:2.7.4.16]	map00730	thiamine-monophosphate kinase	AIRS_C,AIRS	NA	GO:0000287,GO:0005524,GO:0009030,GO:0016310,GO:0009229,GO:0009228	woE25_96vs24_down, woE25_extraVs96_down	wE25_96vs24_down	NA	7.42134	7.72144	7.66166	6.19986	6.05575	4.35418	4.5479	3.93922	7.14291	7.49522	7.39127	5.52429	5.52784	5.6349	4.5919	4.62505	4.89189
LPP_RS03965	lpp0795	WP_010946466.1	phosphatidylglycerophosphatase A	NA	+	482	pgpA	phosphatidylglycerophosphatase A [EC:3.1.3.27]	map00564	phosphatidylglycerophosphatase A	PgpA	NA	GO:0046872,GO:0009395,GO:0016021,GO:0008962,GO:0006655,GO:0016311,GO:0005886	woE25_96vs24_down, woE25_extraVs96_down	wE25_96vs24_down	NA	7.35721	7.45161	7.13675	5.97898	5.87761	5.16687	4.698	4.78115	7.03097	7.25503	7.05034	5.50539	5.67583	5.65038	5.14139	5.04102	5.39846
LPP_RS03970	lpp0796	WP_010946467.1	AI-2E family transporter	NA	+	1052	NA	NA	NA	inner membrane	AI-2E_transport	NA	GO:0016021	const	const	NA	6.75556	7.04533	6.75271	6.15065	5.96672	5.20465	5.32616	4.79507	6.55541	6.9048	6.74658	5.85	5.83318	5.85868	5.49114	5.09722	5.43554
LPP_RS03975	lpp0797	WP_010946468.1	hypothetical protein	NA	-	737	NA	NA	NA	Uncharacterised	NA	NA	GO:0016021	woE25_96vs24_down, woE25_extraVs96_down	wE25_96vs24_down	NA	8.46857	8.45443	8.46777	7.1972	7.12741	4.96033	5.12647	4.42178	8.19452	8.3296	8.27593	5.32704	4.66368	5.28895	3.96264	4.58594	5.08899
LPP_RS03980	lpp0798	WP_010946469.1	hypothetical protein	NA	-	638	NA	NA	NA	outer membrane A	OMP_b-brl	NA	GO:0016021	woE25_96vs24_down, woE25_extraVs96_down	wE25_96vs24_down	NA	7.69648	7.71328	7.54484	6.24067	6.11309	4.20422	4.39259	3.83287	7.5855	7.8035	7.60851	4.44226	4.58138	5.34067	4.62364	4.49677	5.0355
LPP_RS03985	lpp0799	WP_080019929.1	hypothetical protein	NA	+	1448	NA	NA	NA	Uncharacterised	NA	yes	NA	woE25_96vs24_up	wE25_96vs24_up	NA	5.87823	5.6044	5.95941	8.37588	8.30941	8.07169	8.04485	7.01198	6.68011	6.77022	6.86578	7.70633	7.77482	8.08517	7.90962	7.84537	8.12583
LPP_RS03990	lpp0800	WP_010946471.1	NAD+ synthase	NA	-	1610	E6.3.5.1	NAD+ synthase (glutamine-hydrolysing) [EC:6.3.5.1]	map00760	glutamine-dependent NAD(+) synthetase	CN_hydrolase,NAD_synthase	NA	GO:0016810,GO:0003952,GO:0005524,GO:0009435	woE25_96vs24_up, woE25_extraVs96_up	wE25_96vs24_up	NA	2.7855	2.80141	2.89643	3.69737	3.90587	5.02913	5.20633	5.53255	2.91885	3.06052	2.99484	4.23196	4.12266	3.76625	4.91965	4.82176	4.73628
LPP_RS03995	lpp0801	WP_010946472.1	helicase	NA	+	3266	NA	NA	NA	Hef nuclease	ResIII,Helicase_C,SNF2_N	NA	GO:0005524,GO:0008270,GO:0004386	woE25_96vs24_down, woE25_extraVs96_down	wE25_96vs24_down	NA	6.17295	6.17523	6.35602	5.1724	5.01562	4.03286	4.01408	3.99236	5.55977	5.52715	5.7339	4.1753	4.01326	4.25505	3.4682	3.72994	3.94785
LPP_RS04000	lpp0802	WP_010946474.1	hypothetical protein	NA	+	434	NA	NA	NA	signal peptidase	DUF2147	NA	NA	woE25_96vs24_up	wE25_96vs24_up	NA	8.99392	9.20102	8.92324	11.6833	11.73	12.1047	12.175	12.2543	9.66094	9.80495	9.60507	11.476	11.5463	11.7021	11.2272	11.1714	11.1838
LPP_RS04005	lpp0803	WP_010946475.1	replicative DNA helicase	NA	+	1382	dnaB	replicative DNA helicase [EC:3.6.4.12]	map03030,map04112	replicative DNA helicase	AAA_25,DnaB,DnaB_C	NA	GO:0003677,GO:0005524,GO:0003678,GO:0032508,GO:1990077,GO:0006269	const	const	NA	5.43692	5.59782	5.74623	6.30596	6.04783	6.04474	6.00754	6.20291	5.74323	5.83723	5.82317	6.24493	6.24306	5.98752	6.12757	6.14109	6.04933
LPP_RS04010	lpp0804	WP_010946476.1	alanine racemase	NA	+	1073	alr	alanine racemase [EC:5.1.1.1]	map01502,map00473	Alanine racemase%2C biosynthetic	Ala_racemase_C,Ala_racemase_N	NA	GO:0030170,GO:0008784,GO:0030632	const	const	NA	7.10243	7.10464	7.0471	6.86315	6.71674	5.81535	6.16328	5.95714	6.888	6.99791	6.92892	6.31488	6.49214	6.43671	5.90146	5.83999	5.98058
LPP_RS04015	lpp0805	WP_010946477.1	hypothetical protein	NA	+	449	NA	NA	NA	Surface antigen	Gly-zipper_Omp,Rick_17kDa_Anti,17kDa_Anti_2	NA	GO:0019867	woE25_96vs24_down, woE25_extraVs96_down	wE25_96vs24_down	NA	9.95035	9.97479	9.78441	8.83197	8.83604	7.4097	7.47741	7.49294	10.2043	10.2546	10.0288	8.68183	8.86539	8.88767	7.8004	7.83697	7.89636
LPP_RS04020	lpp0806	WP_010946478.1	CBS domain-containing protein	NA	+	524	NA	NA	NA	hypoxic response 1	CBS,CBS	NA	NA	woE25_96vs24_up, woE25_extraVs96_up	wE25_96vs24_up	NA	5.93159	6.02036	6.21935	10.1436	10.1977	11.4743	12.1125	12.761	6.25514	6.47761	6.39618	11.0833	10.879	10.5603	11.2205	11.4396	10.7488
LPP_RS04025	lpp0807	WP_010946479.1	membrane protein	NA	+	1253	NA	NA	NA	Uncharacterised	NA	NA	GO:0016021	woE25_96vs24_up, woE25_extraVs96_up	wE25_96vs24_up	NA	3.85271	4.10981	4.43829	7.95599	8.05215	8.91266	9.5305	10.1915	4.2712	4.45754	4.6284	9.21006	9.28725	8.89497	8.84993	9.04223	8.45132
LPP_RS04030	lpp0808	WP_010946480.1	hypothetical protein	NA	+	296	NA	NA	NA	Uncharacterized conserved	zf-CDGSH,zf-CDGSH	NA	GO:0043231,GO:0051537	woE25_96vs24_up, woE25_extraVs96_up	wE25_96vs24_up	NA	5.86422	5.47804	5.34972	7.18078	7.46156	8.45845	8.75321	9.2835	6.2904	5.7956	6.0319	8.15009	8.39396	8.53836	8.29993	8.63277	8.19744
LPP_RS04035	lpp0809	WP_010946481.1	GGDEF domain-containing protein	NA	+	1550	dgcB	diguanylate cyclase [EC:2.7.7.65]	map04112	Stalked cell differentiation-controlling	GGDEF	NA	NA	woE25_96vs24_up	wE25_96vs24_up	NA	5.34076	5.38923	5.61245	7.53922	7.62009	7.76523	8.22162	8.58944	5.89446	5.96632	6.3146	8.25425	8.45077	8.35179	7.89764	8.10564	7.58449
LPP_RS04040	lpp0810	WP_010946482.1	lipoyl synthase	NA	+	989	lipA	lipoyl synthase [EC:2.8.1.8]	map00785	lipoyl synthase	Radical_SAM	NA	GO:0005737,GO:0046872,GO:0016992,GO:0051539,GO:0009107,GO:0009249	const	wE25_96vs24_up	NA	6.07656	6.27856	6.18166	6.76856	6.61344	7.15557	7.54731	7.77484	5.97377	6.12514	6.13192	7.18856	7.58448	7.65628	7.36934	7.50434	7.19833
LPP_RS04045	lpp0811	WP_011213305.1	hypothetical protein	NA	-	281	NA	putative endonuclease	NA	GIY-YIG nuclease superfamily	GIY-YIG	NA	GO:0090305,GO:0004519	const	wE25_96vs24_down, wE25_extraVs96_up	NA	4.57086	4.35177	4.28328	4.08622	3.86848	4.32007	4.13837	4.0276	4.2732	4.02078	4.01824	3.77223	3.577	3.63403	4.40885	4.41175	4.15269
LPP_RS04050	lpp0812	WP_010946483.1	IraAB	NA	-	1508	TC.POT	proton-dependent oligopeptide transporter, POT family	NA	dipeptide and tripeptide permease A	PTR2	NA	GO:0015197,GO:0016021,GO:0015833	const	const	NA	5.59496	5.16193	5.11674	5.46073	5.35191	4.93491	4.58078	4.07363	5.28832	5.17864	5.34526	5.0214	4.64912	4.57927	5.42484	5.26949	5.44591
LPP_RS04055	lpp0813	WP_010946484.1	small-molecule methyltransferase IraA	NA	-	818	NA	NA	NA	trans-aconitate 2-methyltransferase	Methyltransf_11,Methyltransf_31,Methyltransf_25	NA	GO:0008168,GO:0032259	woE25_extraVs96_up	wE25_extraVs96_up	NA	3.85513	3.81402	3.8021	4.19073	4.04661	5.58676	5.3762	4.64177	4.43918	4.22837	4.33916	4.3953	4.2625	4.22801	5.76112	5.52474	5.6182
LPP_RS04060	lpp0814	WP_011213306.1	LPS biosynthesis protein%2C PseA	NA	+	1382	NA	NA	NA	N-acetyl sugar amidotransferase	NA	NA	NA	woE25_96vs24_down, woE25_extraVs96_down	wE25_96vs24_down	NA	9.08463	8.69439	8.82613	7.60214	7.6589	6.33163	6.52635	5.35313	8.55449	8.16425	8.10455	5.69741	5.48987	5.53337	5.39378	5.07646	6.10267
LPP_RS04065	lpp0815	WP_010946486.1	imidazole glycerol phosphate synthase cyclase subunit	NA	+	764	hisF	imidazole glycerol-phosphate synthase subunit HisF [EC:4.3.2.10]	map00340,map01230	imidazole glycerol phosphate synthase subunit	DHO_dh,Dus,His_biosynth	NA	GO:0016833,GO:0005737,GO:0000107,GO:0000105	woE25_96vs24_down, woE25_extraVs96_down	wE25_96vs24_down	NA	9.27432	9.26819	9.56596	8.25555	8.23402	6.09435	6.35284	5.29599	8.85824	8.68554	8.63787	6.70554	6.57319	6.64581	5.5743	5.84399	6.55177
LPP_RS04070	lpp0816	WP_010946487.1	imidazole glycerol phosphate synthase subunit HisH	NA	+	641	hisH	imidazole glycerol-phosphate synthase subunit HisH [EC:4.3.2.10]	map00340,map01230	imidazole glycerol phosphate synthase subunit 1	GATase_3,GATase	NA	GO:0005737,GO:0006541,GO:0000107,GO:0000105	woE25_96vs24_down, woE25_extraVs96_down	wE25_96vs24_down	NA	9.7516	9.88876	10.0351	8.50946	8.40588	6.28911	6.61633	5.67679	9.19322	9.31465	9.40347	7.59431	7.24174	7.29285	6.22918	6.57894	6.95916
LPP_RS04075	lpp0817	WP_010946488.1	CMP-N%2CN'-diacetyllegionaminic acid synthase	NA	+	698	NA	NA	NA	N-acylneuraminate cytidylyltransferase	CTP_transf_3	NA	GO:0008781,GO:0009103	woE25_96vs24_down, woE25_extraVs96_down	wE25_96vs24_down	NA	8.57591	9.00301	9.18117	7.36241	7.2743	5.85584	5.77	4.87064	8.1493	8.44797	8.63711	6.12285	6.09249	6.35409	5.1386	5.4589	5.49065
LPP_RS04080	lpp0818	WP_010946489.1	N%2CN'-diacetyllegionaminic acid synthase	NA	+	1070	legI	N,N'-diacetyllegionaminate synthase [EC:2.5.1.101]	map00520	N,N -diacetyllegionaminate synthase	SAF,NeuB	NA	GO:0016051,GO:0016829,GO:0009405,GO:0016765	woE25_96vs24_down, woE25_extraVs96_down	wE25_96vs24_down, wE25_extraVs96_down	NA	9.72041	9.99628	9.72465	7.9972	7.94829	5.67245	5.65409	4.80446	9.38472	9.70677	9.61808	6.84729	6.913	7.20681	5.5577	5.42277	5.97191
LPP_RS04085	lpp0819	WP_010946490.1	UDP-N-acetylglucosamine 2-epimerase (hydrolyzing)	NA	+	1133	legG	GDP/UDP-N,N'-diacetylbacillosamine 2-epimerase (hydrolysing) [EC:3.2.1.184]	map00520	Polysialic acid biosynthesis P7	Epimerase_2	NA	GO:0016051,GO:0006047,GO:0008761,GO:0004553,GO:0009405	woE25_96vs24_down, woE25_extraVs96_down	wE25_96vs24_down, wE25_extraVs96_down	NA	8.99874	9.52086	9.5037	7.78207	7.67802	5.42847	5.51073	4.88523	8.77447	9.2726	9.31939	6.44134	6.58718	6.90068	5.47148	5.18224	5.90461
LPP_RS04090	lpp0820	WP_010946491.1	acetyltransferase	NA	+	608	NA	NA	NA	2%2C3%2C4%2C5-tetrahydropyridine-2%2C6-dicarboxy late N-acetyltransferase	Hexapep,Hexapep_2,Hexapep,PglD_N	NA	GO:0047200	woE25_extraVs96_down	wE25_extraVs96_down	NA	10.9016	11.055	10.2228	10.5441	10.5966	9.19278	9.34504	8.17368	9.94436	10.2961	10.0512	10.8701	10.876	10.9518	9.44993	9.5943	9.68887
LPP_RS04095	lpp0821	WP_010946492.1	aminotransferase	NA	+	1502	NA	NA	NA	UDP-4-amino-4-deoxy-L-arabinose--oxoglutarate aminotransferase	CBS,Beta_elim_lyase,Aminotran_1_2,DegT_DnrJ_EryC1	NA	GO:0099621,GO:0008483	woE25_96vs24_down, woE25_extraVs96_down	wE25_96vs24_down	NA	9.33709	9.69234	9.55605	8.1699	8.06155	6.07465	6.20374	5.87901	9.2343	9.64141	9.57629	7.0745	7.17231	7.43015	6.38486	6.29629	6.54625
LPP_RS04100	lpp0822	WP_010946493.1	dTDP-4-dehydrorhamnose 3%2C5-epimerase	NA	+	563	rfbC	dTDP-4-dehydrorhamnose 3,5-epimerase [EC:5.1.3.13]	map00521,map00523	dTDP-4-dehydrorhamnose 3%2C5-epimerase	dTDP_sugar_isom	NA	GO:0008830	woE25_96vs24_down, woE25_extraVs96_down	wE25_96vs24_down	NA	9.24207	9.57842	9.49185	8.01221	8.04516	6.47417	6.68112	6.31463	9.15915	9.47414	9.59242	7.56783	7.57339	7.92358	6.72398	6.67264	6.84367
LPP_RS04105	lpp0823	WP_010946494.1	NAD(P)-dependent oxidoreductase	NA	+	884	rfbD	dTDP-4-dehydrorhamnose reductase [EC:1.1.1.133]	map00521,map00523	dTDP-4-dehydrorhamnose reductase	3Beta_HSD,NAD_binding_4,GDP_Man_Dehyd,Epimerase,RmlD_sub_bind	NA	GO:0055114,GO:0008831	woE25_96vs24_down, woE25_extraVs96_down	wE25_96vs24_down, wE25_extraVs96_down	NA	7.5529	8.07858	8.16563	6.61113	6.41066	4.29186	4.21378	4.25142	7.52656	8.09396	8.17627	5.99378	6.32855	6.41661	4.87122	4.65541	4.66779
LPP_RS04110	lpp0824	WP_010946495.1	dTDP-glucose 4%2C6-dehydratase	NA	+	1079	E4.2.1.46	dTDP-glucose 4,6-dehydratase [EC:4.2.1.46]	map00521,map00523	dTDP-glucose 4%2C6-dehydratase 2	RmlD_sub_bind,3Beta_HSD,NAD_binding_4,Polysacc_synt_2,Epimerase,GDP_Man_Dehyd	NA	GO:0008460,GO:0009225	woE25_96vs24_down, woE25_extraVs96_down	wE25_96vs24_down, wE25_extraVs96_down	NA	8.69538	9.12404	8.95777	7.29701	7.26305	4.46071	4.81704	4.61451	8.78132	9.12559	9.1497	6.20749	6.35792	6.64184	4.73315	4.79567	4.92638
LPP_RS04115	lpp0825	WP_010946496.1	glucose-6-phosphate isomerase	NA	+	1502	GPI	glucose-6-phosphate isomerase [EC:5.3.1.9]	map00520,map00010,map00030,map01200,map00500	glucose-6-phosphate isomerase	PGI	NA	GO:0004347,GO:0006094,GO:0005737,GO:0006096	woE25_96vs24_down, woE25_extraVs96_down	wE25_96vs24_down	NA	7.11871	7.56922	7.60713	6.06226	5.83974	4.50288	4.3608	4.09246	6.95686	7.57081	7.76581	5.04671	4.87987	5.5876	4.37368	4.26459	4.69377
LPP_RS04120	lpp0826	WP_010946497.1	glucose-1-phosphate thymidylyltransferase	NA	+	917	E2.7.7.24	glucose-1-phosphate thymidylyltransferase [EC:2.7.7.24]	map00521,map00523	glucose-1-phosphate thymidylyltransferase	NTP_transf_3,NTP_transferase	NA	GO:0008879,GO:0046872,GO:0045226	woE25_96vs24_down	wE25_96vs24_down	NA	6.6004	6.83222	6.95922	5.65789	5.45255	5.06965	4.64634	4.30359	6.26775	6.79938	6.92125	4.31218	4.21051	4.51183	5.09742	5.12421	5.16108
LPP_RS04125	lpp0827	WP_010946498.1	NAD dependent epimerase/dehydratase	NA	+	956	NA	NA	NA	dTDP-glucose 4%2C6-dehydratase	NAD_binding_4,NmrA,Polysacc_synt_2,NAD_binding_4,RmlD_sub_bind,NAD_binding_10,3Beta_HSD,GDP_Man_Dehyd,Epimerase	NA	GO:0050662,GO:0003978,GO:0008460,GO:0016021	woE25_extraVs96_down	wE25_96vs24_down	NA	6.38927	6.44182	6.7705	5.79291	5.56199	4.77659	4.62757	4.27988	5.97077	6.127	6.68183	4.62356	4.28833	4.60237	4.47428	4.22544	4.78694
LPP_RS04130	lpp0828	WP_010946499.1	glycosyl transferase	NA	+	1004	NA	NA	NA	Undecaprenyl-phosphate alpha-N-acetylglucosaminyl 1-phosphate transferase	Glycos_transf_4	NA	GO:0016757,GO:0016021,GO:0008963	woE25_extraVs96_down	wE25_96vs24_down	NA	6.27368	6.08883	6.21363	5.35177	5.26303	3.7293	3.57375	3.38361	5.81287	5.79861	6.18862	4.25875	4.25017	4.28736	3.69817	3.60384	3.50724
LPP_RS04140	lpp0830	WP_010946502.1	hypothetical protein	NA	-	1796	NA	NA	NA	Uncharacterised	NA	NA	NA	woE25_96vs24_down, woE25_extraVs96_down	wE25_96vs24_down, wE25_extraVs96_down	NA	10.5646	10.9995	10.7996	8.27964	8.50711	6.12706	6.23863	5.79006	10.7886	11.0191	10.9492	7.04528	7.4446	7.87466	5.58093	5.73848	6.17002
LPP_RS04145	lpp0831	WP_010946503.1	hypothetical protein	NA	-	1118	NA	NA	NA	Uncharacterised	NA	NA	NA	woE25_96vs24_down, woE25_extraVs96_down	wE25_96vs24_down	NA	7.29304	7.38972	7.241	5.46019	5.16662	4.40046	4.23647	4.16631	6.22625	6.61496	6.99176	4.72585	4.53493	4.8437	4.2309	3.90813	4.16767
LPP_RS04150	lpp0832	WP_010946504.1	hypothetical protein	NA	-	1037	NA	NA	NA	Phosphotransferase enzyme family	APH	NA	NA	woE25_96vs24_down, woE25_extraVs96_down	wE25_96vs24_down	NA	6.86252	6.61342	7.21463	5.64884	5.54952	3.17873	3.23011	2.89321	6.40862	6.15281	6.68032	3.84221	3.56745	3.75632	3.166	2.94672	3.1612
LPP_RS04155	lpp0833	WP_010946505.1	spore coat protein	NA	-	1091	NA	NA	NA	Spore coat polysaccharide biosynthesis spsE	SAF,NeuB	NA	GO:0003824,GO:0016051,GO:0019028	woE25_96vs24_down, woE25_extraVs96_down	wE25_96vs24_down	NA	7.88422	7.51825	7.71099	6.64135	6.56988	5.3331	5.29628	4.82036	7.81314	7.46015	7.36596	5.08147	4.70581	5.05936	4.93267	4.91427	5.28162
LPP_RS04160	lpp0834	WP_010946506.1	methyltransferase	NA	-	719	NA	NA	NA	demethylmenaquinone methyltransferase	MetW,Ubie_methyltran,CMAS,Methyltransf_23,Methyltransf_11,Methyltransf_25,Methyltransf_31,Methyltransf_12	NA	GO:0008168,GO:0032259	woE25_96vs24_down	wE25_96vs24_down	NA	7.59333	7.17536	7.33291	6.3414	6.27238	6.13195	5.45448	5.43273	7.18551	6.85871	7.09619	5.03458	4.96853	5.03368	5.76498	5.37245	5.79575
LPP_RS04165	lpp0835	WP_010946507.1	hypothetical protein	NA	+	1517	NA	NA	NA	Uncharacterised	NA	NA	NA	const	wE25_96vs24_down	NA	6.64782	6.41591	6.69033	5.83923	5.69911	5.55631	5.53048	5.50433	7.24504	7.01518	7.0274	5.82656	5.617	5.64378	5.38445	5.19112	5.41895
LPP_RS04170	lpp0836	WP_010946508.1	hypothetical protein	NA	+	1694	NA	NA	NA	Uncharacterised	NA	NA	GO:0016021	const	wE25_96vs24_down	NA	5.99306	6.01135	6.29209	5.20579	5.22573	5.45144	5.18074	5.11733	6.16978	6.13927	6.35162	4.74098	4.87644	5.0328	5.34038	5.3204	5.43375
LPP_RS04175	lpp0837	WP_010946509.1	ABC transporter	NA	+	851	ABC-2.LPSE.P	lipopolysaccharide transport system permease protein	map02010	Polysialic acid transport kpsM	ABC2_membrane	NA	GO:0016021,GO:0006810,GO:0005886	woE25_extraVs96_down	wE25_96vs24_down	NA	6.99609	6.7019	7.05756	6.28849	5.91568	5.33814	5.18045	4.9443	6.71051	6.71348	6.67289	5.7967	5.52242	5.66857	5.70406	5.75315	5.82201
LPP_RS04180	lpp0838	WP_010946510.1	sugar ABC transporter ATP-binding protein	NA	+	1424	ABC-2.LPSE.A	lipopolysaccharide transport system ATP-binding protein	map02010	teichoic acids export ATP-binding	ABC_tran	NA	GO:0005524,GO:1901264,GO:0015438	woE25_96vs24_down, woE25_extraVs96_down	wE25_96vs24_down	NA	8.68566	8.92631	8.90789	7.40392	7.2329	5.63102	5.70618	5.75591	8.33076	8.50627	8.60432	6.89671	6.88334	7.2314	6.08821	6.06225	6.26447
LPP_RS04185	lpp0839	WP_010946511.1	hypothetical protein	NA	+	1148	NA	NA	NA	Uncharacterised	NA	NA	NA	woE25_96vs24_down, woE25_extraVs96_down	wE25_96vs24_down, wE25_extraVs96_down	NA	7.55078	7.87576	7.95117	6.10188	6.07531	4.33023	4.37705	4.20889	7.27378	7.57906	7.9987	5.41491	5.34865	5.90123	4.37485	4.19291	4.67097
LPP_RS04190	lpp0840	WP_011213313.1	glycosyl transferase	NA	-	890	NA	NA	NA	dTDP-Rha:alpha-D- c-pyrophosphate polyprenol%2C alpha-3-L-rhamnosyltransferase	Glyco_tranf_2_2,Glyco_tranf_2_3,Glycos_transf_2	NA	GO:0016757,GO:0016021	not detected	not detected	NA	NA	NA	NA	NA	NA	NA	NA	NA	NA	NA	NA	NA	NA	NA	NA	NA	NA
LPP_RS04195	lpp0841	WP_010946514.1	acyltransferase	NA	+	1073	NA	NA	NA	acetyltransferase	Acyl_transf_3	NA	GO:0016747,GO:0016021	const	wE25_96vs24_down	NA	5.12284	5.01588	5.01744	4.52306	4.28574	4.23491	3.61842	3.78157	4.32836	4.27119	4.08041	2.80856	2.46098	2.97253	3.15603	3.44152	3.45572
LPP_RS04200	lpp0842	WP_010946515.1	glycosyl transferase	NA	-	893	NA	NA	NA	dTDP-Rha:alpha-D- c-pyrophosphate polyprenol%2C alpha-3-L-rhamnosyltransferase	Glyco_tranf_2_2,Glyco_tranf_2_3,Glycos_transf_2	NA	GO:0016757,GO:0016021	const	const	NA	4.74073	4.2259	4.45431	4.42294	4.11938	3.59588	3.61664	3.41934	4.44896	4.17447	4.19261	3.99153	3.09131	3.12013	3.27857	3.31882	3.74948
LPP_RS04205	lpp0843	WP_010946516.1	glycosyl transferase	NA	-	1019	NA	NA	NA	dTDP-Rha:alpha-D- c-pyrophosphate polyprenol%2C alpha-3-L-rhamnosyltransferase	Glyco_tranf_2_2,Glyco_trans_2_3,Glyco_tranf_2_3,Glycos_transf_2	NA	GO:0016757,GO:0016021	const	wE25_extraVs96_up	NA	3.31168	3.34853	3.51607	3.10608	2.76117	3.59094	3.52527	3.29711	3.11107	3.30989	3.28713	2.81741	3.31841	2.23716	3.92436	4.14806	4.0402
LPP_RS04210	lpp0844	WP_010946517.1	MBL fold hydrolase	NA	+	707	NA	NA	NA	Probable polyketide biosynthesis zinc-dependent hydrolase	Lactamase_B	NA	GO:0004416	const	wE25_96vs24_down, wE25_extraVs96_up	NA	5.44869	4.98157	5.18281	4.50196	4.51113	4.29808	4.35945	4.34912	5.0968	4.88405	4.8636	3.89616	3.25709	3.261	4.32673	4.31146	4.54697
LPP_RS04215	lpp0845	WP_010946518.1	carbon storage regulator	csrA	+	248	csrA	carbon storage regulator	map02026,map02025,map05111,map02020	carbon storage regulator	CsrA	NA	GO:0006109,GO:0003723,GO:0006402	woE25_extraVs96_up	wE25_96vs24_up	NA	9.5509	9.43678	8.84788	9.46711	9.95557	10.7476	10.6863	11.3126	8.79212	8.83868	8.59002	10.1649	10.2951	10.1243	9.91574	10.0039	9.37355
LPP_RS04220	lpp0846	WP_010946519.1	acyltransferase	NA	-	1982	NA	NA	NA	O-acetyltransferase	Acyl_transf_3	NA	GO:0016747,GO:0016021	const	wE25_96vs24_down	NA	3.56051	3.37116	3.45406	3.01478	2.56335	2.50385	2.27899	2.44939	3.03802	3.14647	3.42358	2.5403	2.09408	2.47945	2.45247	2.5787	2.24503
LPP_RS04225	lpp0847	WP_010946520.1	bifunctional biotin--[acetyl-CoA-carboxylase] synthetase/biotin operon repressor	NA	-	995	birA	BirA family transcriptional regulator, biotin operon repressor / biotin---[acetyl-CoA-carboxylase] ligase [EC:6.3.4.15]	map00780	Bifunctional	HTH_11,BPL_LplA_LipB	NA	GO:0003677,GO:0005524,GO:0006351,GO:0006355,GO:0004077,GO:0009305	woE25_extraVs96_down	wE25_96vs24_down	NA	3.17913	3.17281	3.44459	3.85495	3.37365	2.84884	2.78105	2.49864	3.64746	3.41058	3.41742	2.6348	2.76411	1.93988	2.94049	2.67336	2.84262
LPP_RS04230	lpp0848	WP_010946521.1	phosphopantetheine-protein transferase	NA	-	737	LYS5	4'-phosphopantetheinyl transferase [EC:2.7.8.-]	map00770	4 -phosphopantetheinyl transferase psf-1	ACPS	NA	GO:0000287,GO:0006633,GO:0008897	woE25_96vs24_down, woE25_extraVs96_up	wE25_96vs24_down, wE25_extraVs96_up	NA	3.25726	2.96067	3.32165	2.82028	2.24902	3.65999	3.32685	3.15134	3.57849	3.3906	3.11303	2.5016	2.65148	2.10008	3.93003	3.65392	3.8441
LPP_RS04235	lpp0849	WP_010946522.1	acetyl-CoA carboxylase carboxyl transferase subunit alpha	NA	+	953	accA	acetyl-CoA carboxylase carboxyl transferase subunit alpha [EC:6.4.1.2 2.1.3.15]	map01212,map00620,map00640,map00720,map00061,map01200	acetyl-coenzyme A carboxylase carboxyl transferase subunit alpha	Carboxyl_trans,ACCA	NA	GO:0005524,GO:2001295,GO:0003989,GO:0016740,GO:0006633,GO:0009317	const	wE25_extraVs96_up	NA	5.36785	5.3048	5.18855	5.2956	5.07595	6.20739	6.14278	5.28602	5.48432	5.42121	5.2212	5.4487	4.85711	5.18772	6.61305	6.60226	6.82654
LPP_RS04240	lpp0850	WP_010946523.1	tRNA(Ile)-lysidine synthetase	NA	+	1301	tilS	tRNA(Ile)-lysidine synthase [EC:6.3.4.19]	NA	tRNA(Ile)-lysidine synthase	TilS,TilS_C,ATP_bind_3	NA	GO:0005524,GO:0016879,GO:0005737,GO:0006400	woE25_extraVs96_down	const	NA	7.15205	7.06317	6.96048	6.67711	6.57079	5.63317	5.68414	4.85034	6.83312	6.64118	6.57963	6.17159	6.16896	6.3089	6.09275	5.86346	6.11191
LPP_RS04245	lpp0851	WP_010946524.1	hypothetical protein	NA	+	536	NA	NA	NA	Transposase and inactivated derivatives	Y1_Tnp	NA	GO:0003677,GO:0004803,GO:0006313	const	const	NA	3.31308	3.34756	3.11587	2.82556	3.07117	3.28993	3.27014	3.02125	3.21979	2.81395	3.03761	2.70912	2.81777	2.83235	3.20471	3.2404	3.44317
LPP_RS04250	lpp0852	WP_010946525.1	hypothetical protein	NA	+	1175	NA	NA	NA	Uncharacterised	DUF1574	NA	NA	const	const	NA	2.308	2.7904	2.66479	2.51567	2.37783	2.4516	2.3401	1.81013	2.24758	2.52839	1.95422	1.82868	2.22207	2.03165	1.91403	1.99978	2.01837
LPP_RS04255	lpp0853	WP_010946526.1	alginate O-acetyltransferase	NA	+	1442	NA	NA	NA	D-alanyl-lipoteichoic acid biosynthesis	MBOAT	NA	GO:0016021,GO:0042121,GO:0016740	woE25_extraVs96_down	wE25_96vs24_down	NA	4.66285	4.06681	4.20013	3.89324	3.69884	2.63313	2.68695	2.81274	3.87221	3.52503	3.47416	2.17552	1.68314	1.92137	2.71011	2.33245	2.44471
LPP_RS04260	lpp0854	WP_010946527.1	L-serine dehydratase	NA	-	1376	E4.3.1.17	L-serine dehydratase [EC:4.3.1.17]	map01230,map00260,map00270,map01200	L-serine dehydratase tdcG	SDH_beta,SDH_alpha	NA	GO:0003941,GO:0006094,GO:0046872,GO:0051539	woE25_96vs24_up, woE25_extraVs96_up	wE25_96vs24_up	NA	5.57332	5.32753	5.4423	7.25018	7.34183	8.44354	8.83478	9.30015	5.30472	5.19768	5.22398	8.03375	7.81708	7.53627	7.97573	8.21807	7.73713
LPP_RS04265	lpp0855	WP_010946528.1	membrane protein	NA	+	707	fklB	FKBP-type peptidyl-prolyl cis-trans isomerase FklB [EC:5.2.1.8]	NA	outer membrane MIP precursor	FKBP_C,FKBP_N	NA	GO:0003755,GO:0009279,GO:0000413,GO:0006457,GO:0009405	woE25_96vs24_down, woE25_extraVs96_down	wE25_96vs24_down, wE25_extraVs96_down	NA	12.7159	12.8395	12.6042	11.3225	11.3868	9.17949	9.21631	8.5684	12.8183	12.907	12.6157	10.4192	10.5214	10.6845	9.3012	9.46497	9.73187
LPP_RS04270	lpp0856	WP_010946529.1	MFS transporter	NA	+	1271	ampG	MFS transporter, PAT family, beta-lactamase induction signal transducer AmpG	map01501	muropeptide transporter	Acatn,MFS_1	NA	GO:0055085,GO:0016021	woE25_extraVs96_down	wE25_96vs24_down	NA	6.65311	6.77979	7.27308	6.50317	6.19988	3.94219	4.23692	3.6874	6.81895	6.96984	7.05063	5.32598	5.12079	5.02252	4.20448	4.40117	4.65305
LPP_RS04290	lpp0859	WP_011213319.1	hypothetical protein	NA	+	650	NA	NA	NA	Uncharacterised	NA	yes	NA	woE25_96vs24_up	wE25_96vs24_up	NA	5.14604	5.15635	5.42832	7.39563	7.79447	8.33293	8.24278	9.01139	5.89044	5.53147	5.71985	8.25156	8.75338	8.53999	7.91117	7.80646	7.36903
LPP_RS04295	lppt12	NA	tRNA-Leu	NA	-	86	NA	NA	NA	NA	NA	NA	NA	not detected	not detected	NA	NA	NA	NA	NA	NA	NA	NA	NA	NA	NA	NA	NA	NA	NA	NA	NA	NA
LPP_RS04300	lpp0860	WP_010946534.1	hypothetical protein	NA	+	386	NA	NA	NA	of uncharacterised function (DUF3757)	DUF3757	NA	NA	woE25_96vs24_up, woE25_extraVs96_up	wE25_96vs24_up, wE25_extraVs96_up	NA	5.35229	5.49544	5.06208	6.59948	6.45854	8.20023	8.25384	8.06736	6.16575	5.96099	5.64323	7.65375	7.40698	7.10538	8.3685	8.43716	8.40658
LPP_RS04305	lpp0861	WP_010946535.1	quinolinate synthetase	NA	-	1343	nadA	quinolinate synthase [EC:2.5.1.72]	map00760	quinolinate synthase A	NadA	NA	GO:0019805,GO:0009435,GO:0051539,GO:0016740,GO:0008987	woE25_96vs24_down	const	NA	7.71261	8.06733	7.83565	6.74285	6.87397	6.42571	7.44172	7.79083	7.36459	7.72984	7.44247	7.74634	7.82008	7.54882	6.74583	7.15827	6.64144
LPP_RS04310	lpp0862	WP_010946536.1	L-aspartate oxidase	NA	-	1649	nadB	L-aspartate oxidase [EC:1.4.3.16]	map00760,map00250	L-aspartate oxidase	Succ_DH_flav_C,FAD_binding_2	NA	GO:0044318,GO:0005737,GO:0009435,GO:0055114,GO:0008734	const	const	NA	6.31981	5.79264	5.97942	5.60296	5.5677	4.88703	5.59256	5.8724	5.65544	5.34731	5.31811	5.35237	4.9875	4.74673	4.74132	5.20275	4.76813
LPP_RS04315	lpp0863	WP_010946537.1	adenylosuccinate lyase	NA	-	1370	purB	adenylosuccinate lyase [EC:4.3.2.2]	map00230,map00250	adenylosuccinate lyase	ASL_C,Lyase_1	NA	GO:0004018,GO:0044208,GO:0006189,GO:0070626	const	wE25_96vs24_down, wE25_extraVs96_up	NA	4.4417	4.42212	4.20034	3.89242	3.96056	3.823	3.56203	2.61582	4.51066	4.36967	4.14453	2.84708	2.55239	2.15932	4.36917	4.05849	4.20816
LPP_RS04320	lpp0864	WP_010946538.1	sodium-independent anion transporter	NA	+	1703	TC.SULP	sulfate permease, SulP family	NA	sulfate transporter ychM	STAS,Sulfate_transp	NA	GO:0008271,GO:0016021,GO:1902358	const	wE25_96vs24_down	NA	4.91881	4.52016	4.65272	3.91852	4.27393	3.83787	3.33471	3.66331	4.89649	4.62233	4.4906	3.68441	3.45533	4.01318	3.81365	3.57273	3.89426
LPP_RS04325	lpp0865	WP_010946539.1	acyl-CoA dehydrogenase	NA	-	1703	NA	NA	NA	acyl- dehydrogenase	Acyl-CoA_dh_2,AidB_N,Acyl-CoA_dh_M,Acyl-CoA_dh_1	NA	GO:0003995,GO:0050660,GO:0055114	woE25_96vs24_up, woE25_extraVs96_down	wE25_96vs24_up, wE25_extraVs96_down	NA	3.66098	3.6097	3.71079	6.15362	5.86186	4.78473	5.2092	4.1284	3.85449	4.38607	4.22753	5.53084	5.74731	5.87843	4.50188	4.42412	4.69468
LPP_RS04330	lpp0866	WP_010946540.1	linear amide C-N hydrolase	NA	-	998	E3.5.1.24	choloylglycine hydrolase [EC:3.5.1.24]	NA	choloylglycine hydrolase	CBAH	NA	GO:0008953	woE25_96vs24_up, woE25_extraVs96_down	wE25_96vs24_up	NA	3.50703	3.0507	3.54612	7.13384	7.13319	6.04678	6.07622	5.36036	4.37281	4.51244	4.16059	6.25827	6.05518	6.48928	6.29551	6.23547	6.19003
LPP_RS04335	lpp0867	WP_010946541.1	phosphoenolpyruvate synthase	NA	+	2387	pps	pyruvate, water dikinase [EC:2.7.9.2]	map00680,map00620,map00720,map01200	phosphoenolpyruvate synthase	PEP-utilizers,PEP-utilizers_C,PPDK_N	NA	GO:0005524,GO:0006094,GO:0046872,GO:0016310,GO:0006090,GO:0008986	woE25_extraVs96_down	wE25_96vs24_down	NA	7.64122	7.34556	7.60946	6.87011	6.78413	5.63703	5.81037	4.90034	7.30148	7.04489	6.92081	5.61332	5.41898	5.54823	5.2046	5.25749	5.64082
LPP_RS04340	lpp0868	WP_010946542.1	sodium:proton antiporter	NA	+	1439	NA	NA	NA	K(+) H(+) antiporter yhaU	Na_H_Exchanger	NA	GO:0015299,GO:0016021,GO:1902600	woE25_extraVs96_down	wE25_96vs24_down	NA	6.69336	6.90836	6.74043	5.81305	5.8186	4.63213	4.71354	3.57789	6.00852	6.36697	6.28979	4.72071	4.89941	5.11483	3.93568	3.99913	4.33325
LPP_RS04345	lpp0869	WP_010946543.1	nicotinate-nucleotide diphosphorylase (carboxylating)	NA	+	842	nadC	nicotinate-nucleotide pyrophosphorylase (carboxylating) [EC:2.4.2.19]	map00760	Nicotinate-nucleotide pyrophosphorylase [carboxylating]	QRPTase_N,QRPTase_C	NA	GO:0004514,GO:0009435	woE25_96vs24_down, woE25_extraVs96_down	wE25_96vs24_down, wE25_extraVs96_down	NA	7.69802	8.06309	7.86169	6.63923	6.67473	4.79585	4.70515	4.09701	7.67014	8.0734	7.95855	5.81204	5.9689	6.29204	4.91252	4.96543	5.12988
LPP_RS04350	lpp0870	WP_010946544.1	undecaprenyldiphospho-muramoylpentapeptide beta-N- acetylglucosaminyltransferase	NA	+	1091	murG	UDP-N-acetylglucosamine--N-acetylmuramyl-(pentapeptide) pyrophosphoryl-undecaprenol N-acetylglucosamine transferase [EC:2.4.1.227]	map04112,map00550,map01502	UDP-N-acetylglucosamine--N-acetylmuramyl-(pentapeptide) pyrophosphoryl-undecaprenol N-acetylglucosamine transferase	Glyco_tran_28_C,Glyco_transf_28	NA	GO:0008360,GO:0051301,GO:0005975,GO:0051991,GO:0009252,GO:0071555,GO:0005886,GO:0050511,GO:0007049,GO:0030259	woE25_96vs24_down, woE25_extraVs96_down	wE25_96vs24_down, wE25_extraVs96_down	NA	7.84378	8.19119	7.98816	6.62405	6.54457	5.11587	5.25836	4.05293	7.76851	8.22641	8.03665	6.0519	6.27811	6.36074	4.72363	4.75302	5.155
LPP_RS04355	lpp0871	WP_010946545.1	peptidase M20	NA	+	1415	NA	NA	NA	dipeptidase	M20_dimer,Peptidase_M20	NA	GO:0046872,GO:0008152,GO:0016787	woE25_96vs24_down, woE25_extraVs96_down	wE25_96vs24_down, wE25_extraVs96_down	NA	8.27466	8.76197	8.54521	7.23716	7.25681	5.74103	5.72393	4.62792	8.31759	8.74204	8.59976	6.62767	6.7903	7.09607	5.35654	5.28676	5.85285
LPP_RS04360	lpp0872	WP_010946546.1	competence protein ComEA	NA	+	317	comEA	competence protein ComEA	NA	competence helix-hairpin-helix repeat region	T2SSK,HHH_3	NA	NA	woE25_extraVs96_down	wE25_extraVs96_down	NA	7.13357	7.47814	7.3159	6.40339	6.60897	5.27554	5.051	4.60307	6.8417	7.03692	7.00225	6.42532	6.59293	6.80278	5.33266	5.69467	5.49223
LPP_RS04365	lpp0873	WP_011213320.1	rod shape-determining protein	NA	+	1037	mreB	rod shape-determining protein MreB and related proteins	NA	Rod shape-determining	Actin,FtsA,HSP70,MreB_Mbl	NA	GO:0000902	woE25_extraVs96_down	wE25_96vs24_down	NA	8.08628	7.93321	7.92309	7.14383	7.29925	5.8734	5.68431	5.15063	7.82565	7.95974	7.61446	5.86275	5.76956	6.03404	6.20674	6.09329	6.38078
LPP_RS04370	lpp0874	WP_010946548.1	rod shape-determining protein MreC	NA	+	908	mreC	rod shape-determining protein MreC	NA	rod shape-determining	MreC	NA	GO:0008360,GO:0016021	woE25_extraVs96_down	wE25_96vs24_down	NA	5.68909	5.54224	5.70022	5.15485	5.02387	2.99567	3.22793	2.57007	5.54914	5.35617	5.35432	3.74783	3.65555	3.729	2.58691	3.13837	3.25734
LPP_RS04375	lpp0875	WP_010946549.1	rod shape-determining protein MreD	NA	+	479	mreD	rod shape-determining protein MreD	NA	Rod shape-determining mreD	MreD	NA	GO:0008360,GO:0016021	woE25_extraVs96_down	wE25_96vs24_down	NA	5.71174	5.57026	6.01805	5.74243	5.58114	3.76269	3.83572	3.46147	5.54015	5.57145	5.4306	3.90647	4.06847	4.61171	3.70017	3.45383	3.57566
LPP_RS04380	lpp0876	WP_010946550.1	ribosomal large subunit pseudouridine synthase E	NA	-	668	rluE	23S rRNA pseudouridine2457 synthase [EC:5.4.99.20]	NA	pseudouridine synthase	PseudoU_synth_2	NA	GO:0001522,GO:0003723,GO:0009982	const	wE25_96vs24_down, wE25_extraVs96_up	NA	3.12274	2.83084	2.82364	2.69988	2.68794	2.67955	2.39061	2.35894	3.20646	3.08544	3.14784	2.0861	2.32772	2.51473	3.02976	2.35503	2.79663
LPP_RS04385	lpp0877	WP_010946551.1	hypothetical protein	NA	+	698	NA	NA	NA	Uncharacterised	NA	NA	NA	const	wE25_extraVs96_up	NA	3.95897	4.24041	4.11209	4.15686	4.35855	4.61404	4.08473	4.11528	4.14187	4.21432	4.19204	3.66514	3.44675	3.59288	4.96252	4.43865	4.46891
LPP_RS04390	lpp0878	WP_011213322.1	isocitrate dehydrogenase (NADP(+))	NA	+	1256	IDH1	isocitrate dehydrogenase [EC:1.1.1.42]	map00020,map04146,map00720,map00480,map01210,map01230,map01200	Isocitrate dehydrogenase [NADP]	Iso_dh	NA	GO:0000287,GO:0006097,GO:0051287,GO:0004450,GO:0006099	woE25_96vs24_down, woE25_extraVs96_down	wE25_96vs24_down	NA	10.3489	10.5239	10.2677	9.12281	9.31582	8.25731	8.44777	7.73748	10.4898	10.5685	10.2317	8.89755	9.04641	8.97872	8.29235	8.32893	8.52957
LPP_RS04395	lpp0879	WP_010946553.1	ATP-dependent Clp protease adaptor ClpS	NA	+	335	clpS	ATP-dependent Clp protease adaptor protein ClpS	NA	ATP-dependent Clp protease adapter	ClpS	NA	GO:0030163,GO:0006508,GO:0008233	woE25_96vs24_up, woE25_extraVs96_up	wE25_96vs24_up	NA	8.35246	8.5568	8.5243	9.97102	9.60607	11.5648	12.3693	12.6526	7.903	8.01957	8.12958	11.4793	10.8	10.6605	11.3734	11.8886	11.2708
LPP_RS04400	lpp0880	WP_010946554.1	ATP-dependent Clp protease ATP-binding subunit ClpA	NA	+	2273	clpA	ATP-dependent Clp protease ATP-binding subunit ClpA	NA	ATP-dependent Clp protease ATP-binding subunit	AAA,AAA,AAA_5,Clp_N,ClpB_D2-small,AAA_lid_9,AAA_2	NA	GO:0005524,GO:0006508,GO:0004176	woE25_96vs24_up	wE25_96vs24_up, wE25_extraVs96_down	NA	8.5506	8.77306	8.7224	11.7104	11.6021	11.6167	12.5865	12.8945	8.62013	8.68378	8.63384	13.1369	13.0321	12.7486	11.6737	12.1503	11.5603
LPP_RS04405	lpp0881	WP_010946555.1	IS4 family transposase	NA	+	1085	NA	NA	NA	transposase	DDE_Tnp_1	NA	GO:0003677,GO:0004803,GO:0016021,GO:0006313	not detected	not detected	NA	NA	NA	NA	NA	NA	NA	NA	NA	NA	NA	NA	NA	NA	NA	NA	NA	NA
LPP_RS04410	lpp0882	WP_010946556.1	endonuclease	NA	+	293	NA	NA	NA	GIY-YIG nuclease superfamily	GIY-YIG	NA	GO:0090305,GO:0004519	not detected	not detected	NA	NA	NA	NA	NA	NA	NA	NA	NA	NA	NA	NA	NA	NA	NA	NA	NA	NA
LPP_RS04415	lpp0883	WP_010946557.1	glycosyl transferase	NA	+	779	NA	NA	NA	glycosyl transferase	Glyco_tranf_2_4,Glycos_transf_2	NA	GO:0016740	woE25_extraVs96_up	wE25_96vs24_up	NA	3.92561	4.01913	3.9926	4.16401	3.93507	5.18564	5.05892	4.67082	4.0174	3.92685	3.9174	5.19731	5.21318	5.22536	5.47318	5.09757	5.19478
LPP_RS04420	lpp0884	WP_010946558.1	O-antigen biosynthesis protein	NA	+	1250	NA	NA	NA	Lipid A core-O-antigen ligase and related enzymes	Wzy_C	NA	GO:0016021,GO:0016874	const	const	NA	4.79942	4.17748	4.38365	4.5032	4.55289	4.38157	4.20637	3.96315	4.59471	3.82446	4.24013	4.35458	3.96579	4.17407	3.91149	3.99257	4.16033
LPP_RS04425	lpp0885	WP_010946559.1	neurogenic locus notch	NA	-	374	NA	NA	NA	Uncharacterised	NA	NA	NA	woE25_96vs24_up, woE25_extraVs96_up	wE25_96vs24_up, wE25_extraVs96_up	NA	5.25626	5.51751	5.19709	6.41996	6.32295	9.8334	9.59592	9.26008	5.26428	4.96602	5.57044	7.2262	6.50662	6.86561	8.6714	8.58743	8.81993
LPP_RS04430	lpp0886	WP_010946560.1	rhomboid family intramembrane serine protease	NA	-	599	NA	NA	NA	rhomboid family	Rhomboid	NA	GO:0006508,GO:0016021,GO:0004252	const	const	NA	4.99373	4.52134	4.89007	4.87139	4.854	4.43373	4.33224	4.61124	5.10929	5.0674	5.39136	4.66607	4.82488	4.24808	4.16162	3.77118	4.11044
LPP_RS04435	lpp0887	WP_010946561.1	peptidase M24	NA	-	914	NA	NA	NA	Glycyl-glycine endopeptidase ALE-1 precursor	Peptidase_M23_N,Peptidase_M23	NA	NA	const	const	NA	5.07821	4.5269	4.67126	5.07113	5.10901	4.79162	4.92974	5.14443	5.43657	5.03971	5.09057	4.34315	4.53806	4.42285	4.37297	4.22992	4.64236
LPP_RS04440	lpp0888	WP_010946562.1	exodeoxyribonuclease VII large subunit	NA	-	1331	xseA	exodeoxyribonuclease VII large subunit [EC:3.1.11.6]	map03430	exodeoxyribonuclease 7 large subunit	tRNA_anti-codon,tRNA_anti_2,Exonuc_VII_L	NA	GO:0003676,GO:0006308,GO:0090305,GO:0005737,GO:0009318,GO:0008855	const	wE25_96vs24_down, wE25_extraVs96_up	NA	3.69538	3.18057	3.32166	3.1616	2.98165	3.29827	3.18036	3.05433	3.73684	3.73388	3.77557	2.73393	2.25051	2.4819	3.29142	3.39873	3.3483
LPP_RS04445	lpp0889	WP_010946563.1	agglutination protein	NA	+	1724	lapE	outer membrane protein, adhesin transport system	NA	outer membrane efflux precursor	SPOR,OEP,OEP	NA	GO:0042834,GO:0006810,GO:0019867,GO:0005215	const	wE25_extraVs96_up	NA	4.98142	4.78888	4.51337	5.16541	4.98973	5.64629	5.40863	4.7112	5.01021	4.90374	4.83776	4.22589	3.97949	4.31879	5.62915	5.52544	5.99179
LPP_RS04450	lpp0890	WP_010946564.1	hypothetical protein	NA	+	734	NA	NA	NA	Bacterial of uncharacterised function (DUF920)	Peptidase_C93	NA	GO:0046872	woE25_96vs24_up, woE25_extraVs96_down	const	NA	5.26248	5.02413	4.94094	6.39227	6.10638	5.30133	5.71003	4.49974	5.28365	5.02427	5.05387	5.48739	4.93874	5.35924	5.01232	4.91177	5.46116
LPP_RS04455	lpp0891	WP_010946565.1	GGDEF domain-containing protein	NA	+	1919	NA	NA	NA	Regulator of and decay	GGDEF,LapD_MoxY_N,EAL	NA	GO:0007165,GO:0016021,GO:0016310,GO:0004871,GO:0016301	woE25_extraVs96_down	wE25_extraVs96_down	NA	5.55088	5.68495	5.64645	6.23337	5.87547	4.34567	4.36874	3.80265	5.36094	5.91662	5.94758	4.94247	5.03592	5.41308	3.63361	3.38736	3.73546
LPP_RS04460	lpp0892	WP_010946566.1	hypothetical protein	NA	+	725	NA	NA	NA	Uncharacterised	Thioesterase	NA	GO:0016788,GO:0009058	const	wE25_extraVs96_up	NA	4.2763	4.60919	4.54604	4.63113	4.28347	5.33382	5.37477	4.50746	3.92377	4.43199	4.54601	4.42202	4.18043	3.97265	5.48281	5.74715	5.749
LPP_RS04465	lpp0893	WP_010946567.1	monooxygenase	NA	+	1343	NA	NA	NA	4-hydroxyacetophenone monooxygenase	NAD_binding_9,K_oxygenase,NAD_binding_8,Pyr_redox_2,Pyr_redox_3,FMO-like	NA	GO:0050661,GO:0050660,GO:0055114,GO:0033767,GO:0004499	const	const	NA	6.10273	5.49243	5.82083	6.11056	5.91108	5.6787	5.45709	4.58923	6.13302	5.71969	5.81314	5.6485	5.13538	5.16606	5.59488	5.571	5.75461
LPP_RS04470	lpp0894	WP_010946568.1	short-chain dehydrogenase	NA	-	887	NA	NA	NA	SDR family NAD(P)-dependent oxidoreductase	Epimerase,KR,adh_short_C2,adh_short	NA	GO:0016021	const	wE25_extraVs96_up	NA	3.83946	3.64327	3.71622	3.63831	3.53941	4.58176	3.92913	3.66969	3.68934	3.1526	3.4311	3.2639	2.83602	3.30244	4.35631	4.2577	4.37687
LPP_RS04475	lpp0895	WP_010946569.1	indole-3-glycerol-phosphate synthase	NA	-	776	trpC	indole-3-glycerol phosphate synthase [EC:4.1.1.48]	map00400,map01230	indole-3-glycerol phosphate synthase	IGPS	NA	GO:0004425,GO:0000162	woE25_96vs24_down	wE25_96vs24_down	NA	6.51653	7.02168	6.82865	5.24501	5.21084	4.33726	4.43082	4.77388	6.2962	6.83631	7.16802	4.32395	4.6218	4.86187	3.88825	4.25049	3.89382
LPP_RS04480	lpp0896	WP_010946570.1	anthranilate phosphoribosyltransferase	NA	-	1034	trpD	anthranilate phosphoribosyltransferase [EC:2.4.2.18]	map00400,map01230	anthranilate phosphoribosyltransferase	Glycos_trans_3N,Glycos_transf_3	NA	GO:0000287,GO:0000162,GO:0004048	woE25_96vs24_down	wE25_96vs24_down	NA	6.31539	6.70297	6.4492	5.5014	5.19026	4.90333	4.52793	4.89778	5.93319	6.53851	6.54843	4.62827	4.82574	4.19565	4.10416	4.05195	3.91303
LPP_RS04485	lpp0897	WP_010946571.1	aminodeoxychorismate/anthranilate synthase component II	NA	-	578	trpG	anthranilate synthase component II [EC:4.1.3.27]	map01230,map00400,map02024,map02025	Para-aminobenzoate synthase glutamine amidotransferase component II	Peptidase_C26,GATase	NA	GO:0046820,GO:0006541,GO:0004049	woE25_96vs24_down, woE25_extraVs96_down	wE25_96vs24_down, wE25_extraVs96_down	NA	6.49144	6.74521	6.67965	5.19753	4.88871	3.47512	3.58794	3.3686	5.89131	6.46701	6.79685	4.27566	4.87636	5.03474	3.67477	3.61454	3.67351
LPP_RS04490	lpp0898	WP_010946572.1	ABC transporter ATP-binding protein	NA	-	725	lptB	lipopolysaccharide export system ATP-binding protein [EC:3.6.3.-]	map02010	lipopolysaccharide export system ATP-binding	BCA_ABC_TP_C,ABC_tran	NA	GO:0016887,GO:0005524,GO:0055085,GO:0043190	woE25_extraVs96_down	const	NA	6.90915	7.03692	7.0433	6.18012	6.01131	4.63242	4.75061	4.38068	6.41835	6.60262	6.79666	6.0878	6.13738	6.01556	5.18565	5.41272	5.07107
LPP_RS04495	lpp0899	WP_010946573.1	lipopolysaccharide transport periplasmic protein LptA	NA	-	509	lptA	lipopolysaccharide export system protein LptA	NA	Lipopolysaccharide export system lptA precursor	OstA	NA	GO:0016021,GO:0042597,GO:0015920,GO:0001530	const	const	NA	7.32925	6.78776	6.85499	6.7935	6.79135	6.0323	5.94259	5.89847	7.01149	6.64594	6.59556	6.5883	6.59874	6.42098	5.95256	6.28435	5.89052
LPP_RS04500	lpp0900	WP_010946574.1	LPS export ABC transporter periplasmic protein LptC	NA	-	569	lptC	lipopolysaccharide export system protein LptC	NA	lipopolysaccharide exporter periplasmic	LptC	NA	GO:0005887,GO:0015221,GO:0015920	woE25_extraVs96_down	const	NA	5.66709	5.10063	5.53269	5.62758	5.52146	4.53242	4.1762	4.26517	5.45314	4.93385	5.13365	5.17506	4.899	5.08221	4.96589	4.97402	4.70715
LPP_RS04505	lpp0901	WP_010946575.1	3-deoxy-D-manno-octulosonate 8-phosphate phosphatase	NA	-	551	kdsC	3-deoxy-D-manno-octulosonate 8-phosphate phosphatase (KDO 8-P phosphatase) [EC:3.1.3.45]	map00540	3-deoxy-D-manno-octulosonate 8-phosphate phosphatase	HAD_2,Hydrolase,Hydrolase_3	NA	GO:0046872,GO:0019143,GO:0016311	const	const	NA	6.50133	5.80366	6.20071	6.48731	6.35695	6.16764	6.05972	5.71085	6.56149	6.29851	6.1328	5.90112	5.81529	5.77297	6.61116	6.71745	6.69119
LPP_RS04510	lpp0902	WP_010946576.1	D-arabinose 5-phosphate isomerase	NA	-	962	kdsD	arabinose-5-phosphate isomerase [EC:5.3.1.13]	map00540	Arabinose 5-phosphate isomerase	CBS,CBS,SIS	NA	GO:0005975,GO:0046872,GO:0019146,GO:0030246	woE25_extraVs96_up	wE25_extraVs96_up	NA	4.88475	4.88299	4.72451	4.77839	4.78579	6.15694	5.70582	5.45743	5.00027	4.91952	4.9222	5.30167	5.0695	4.57276	6.71581	6.69323	6.62351
LPP_RS04515	lpp0903	WP_010946577.1	phospholipid ABC transporter ATP-binding protein MlaF	NA	+	797	mlaF	phospholipid/cholesterol/gamma-HCH transport system ATP-binding protein	map02010	Uncharacterized ABC transporter ATP-binding HI_1087	ABC_tran	NA	GO:0016887,GO:0005524	woE25_96vs24_up, woE25_extraVs96_up	wE25_96vs24_up, wE25_extraVs96_up	NA	4.13971	4.49535	4.45781	6.50446	6.42741	8.66632	8.60242	8.95381	4.65577	4.62084	4.52741	7.0709	6.80877	6.80311	8.42245	8.37364	8.09781
LPP_RS04520	lpp0904	WP_010946578.1	ABC transporter permease	NA	+	782	mlaE	phospholipid/cholesterol/gamma-HCH transport system permease protein	map02010	Probable phospholipid ABC transporter permease mlaE	MlaE	NA	GO:0006810,GO:0043190	woE25_96vs24_up, woE25_extraVs96_up	wE25_96vs24_up	NA	5.46075	5.2652	4.91154	7.46554	7.42612	8.26718	8.53401	8.8561	5.10066	4.9613	5.12794	8.02328	8.22837	7.97352	8.14385	8.29318	8.02944
LPP_RS04525	lpp0905	WP_010946579.1	outer membrane lipid asymmetry maintenance protein MlaD	NA	+	476	mlaD	phospholipid/cholesterol/gamma-HCH transport system substrate-binding protein	map02010	Probable phospholipid ABC transporter-binding mlaD	MlaD	NA	GO:0016021,GO:0015914	woE25_96vs24_up	wE25_96vs24_up	NA	7.42379	6.67928	6.91073	8.72699	8.62069	8.79712	9.21094	9.4046	7.30081	6.9626	6.88771	9.05928	9.17634	8.9294	8.70549	8.80991	8.48815
LPP_RS04530	lpp0906	WP_010946580.1	signal peptidase	NA	+	608	mlaC	phospholipid transport system substrate-binding protein	map02010	ABC transporter periplasmic binding	MlaC	NA	NA	const	const	NA	8.30219	7.90339	7.94097	8.56892	8.60072	8.08745	8.28434	8.55759	8.38741	8.31668	8.0981	8.60996	8.99343	8.7422	7.9272	7.95454	7.60086
LPP_RS04535	lpp0907	WP_010946581.1	hypothetical protein	NA	+	281	NA	NA	NA	Anti-anti-sigma-B factor	STAS,STAS_2	NA	NA	const	const	NA	8.97781	8.87489	9.02551	9.13321	9.1936	8.92946	9.12162	9.35944	8.95896	8.92591	8.99783	9.18592	9.39015	9.48117	8.72424	8.7078	8.42051
LPP_RS04540	lpp0908	WP_010946582.1	BolA family transcriptional regulator	NA	+	245	NA	NA	NA	transcriptional regulator%2C superfamily	BolA	NA	NA	woE25_extraVs96_up	wE25_extraVs96_up	NA	6.98905	7.2373	6.9582	6.82087	6.37451	8.34125	8.81832	9.03098	5.7029	6.09595	6.47027	7.02576	6.62694	6.9104	7.92434	8.18229	7.80834
LPP_RS04545	lpp0909	WP_010946583.1	UDP-N-acetylglucosamine 1-carboxyvinyltransferase	NA	+	1268	murA	UDP-N-acetylglucosamine 1-carboxyvinyltransferase [EC:2.5.1.7]	map00520,map00550	UDP-N-acetylglucosamine 1-carboxyvinyltransferase	EPSP_synthase	NA	GO:0008360,GO:0051301,GO:0008760,GO:0005737,GO:0009252,GO:0019277,GO:0071555,GO:0007049	woE25_96vs24_up	wE25_96vs24_up	NA	7.7911	7.91518	7.84943	9.6138	9.09726	9.6962	10.283	10.1811	7.29018	7.50175	7.22671	10.4666	10.0235	9.81537	9.58033	9.96052	9.572
LPP_RS04550	lpp0910	WP_010946584.1	Nif3-like dinuclear metal center hexameric protein	NA	+	758	NA	NA	NA	metal-binding	NIF3	NA	NA	woE25_96vs24_up	wE25_96vs24_up	NA	7.6569	8.0201	8.05346	9.54	9.22802	9.42622	10.0029	10.1513	7.2895	7.46216	7.45523	10.5328	10.4356	10.3149	9.36798	9.72885	9.25629
LPP_RS04555	lpp0911	WP_010946585.1	ABC transporter ATP-binding protein	NA	-	677	lolD	lipoprotein-releasing system ATP-binding protein [EC:3.6.3.-]	map02010	lipo -releasing system ATP-binding	ABC_tran	NA	GO:0016887,GO:0005524	const	const	NA	4.92447	4.94055	4.94223	5.3545	5.30352	4.67056	4.89793	5.13402	4.90168	5.09225	5.11084	5.43315	5.16057	5.34403	4.84461	4.64748	4.82142
LPP_RS04560	lpp0912	WP_010946586.1	ABC transporter permease	NA	-	1250	lolC_E	lipoprotein-releasing system permease protein	map02010	Lipo -releasing system transmembrane lolC	FtsX,MacB_PCD	NA	GO:0016021,GO:0005886	woE25_extraVs96_up	wE25_extraVs96_up	NA	2.8695	2.57056	2.79716	3.5473	3.4976	4.75839	4.87355	5.17133	2.69092	2.59854	2.51323	3.47196	3.19439	2.86075	4.2598	4.59222	4.15264
LPP_RS04565	lpp0913	WP_010946587.1	membrane protein	NA	-	1016	NA	NA	NA	Macrolide-specific efflux macA precursor	HlyD,Biotin_lipoyl_2,HlyD_3,HlyD_D23	NA	GO:0055085,GO:0016021	woE25_extraVs96_up	wE25_extraVs96_up	NA	2.63472	2.5999	2.75818	3.14547	2.92372	4.51568	4.25552	3.7303	2.49475	2.80404	2.46684	2.7529	2.18831	2.24141	4.45458	4.16687	4.50467
LPP_RS04570	lpp0914	WP_010946588.1	hypothetical protein	NA	+	593	NA	NA	NA	Uncharacterised	NA	NA	NA	woE25_extraVs96_up	wE25_extraVs96_up	NA	4.6638	4.60781	4.82895	4.55761	4.55281	6.39927	6.02195	5.34604	4.97303	4.7792	4.55066	4.2387	4.15865	4.03748	6.12132	5.79382	6.22053
LPP_RS04575	lpp0915	WP_010946589.1	sigma-54-dependent Fis family transcriptional regulator	fleQ	+	1415	fleQ	sigma-54 dependent transcriptional regulator, flagellar regulatory protein	map02025,map05111,map02020	nitrogen assimilation regulatory	AAA_5,HTH_8,FleQ,Sigma54_activ_2,Sigma54_activat	NA	GO:0005524,GO:0006351,GO:0000160,GO:0006355,GO:0043565,GO:0008134,GO:0005622	const	const	NA	5.84114	5.66901	5.97941	6.92871	6.65201	6.50802	6.78741	6.65516	5.84797	5.7381	5.95314	7.05174	6.72204	6.67498	6.55828	6.57091	6.59522
LPP_RS04580	lpp0916	WP_010946590.1	hypothetical protein	NA	-	281	NA	NA	NA	Uncharacterised	NA	NA	NA	woE25_96vs24_up, woE25_extraVs96_up	wE25_96vs24_up	NA	7.97702	6.90134	7.2577	9.61676	9.27387	11.2692	11.7832	12.2478	7.52482	6.87205	7.26253	10.4657	9.76649	9.52766	10.8551	11.1877	10.6535
LPP_RS04585	lpp0917	WP_010946591.1	protease SohB	NA	-	938	sohB	serine protease SohB [EC:3.4.21.-]	NA	Probable protease sohB	SDH_sah,Peptidase_S49_N,Peptidase_S49	NA	GO:0006508,GO:0016021,GO:0004252,GO:0005886	woE25_extraVs96_down	wE25_96vs24_down	NA	6.08499	5.78548	5.53245	5.1877	5.32316	3.27724	3.23653	2.64188	5.53178	5.24649	5.1286	3.12549	3.09891	3.79574	2.8722	3.15609	3.37806
LPP_RS04590	lpp0918	WP_010946592.1	cytochrome c biogenesis ATP-binding export protein CcmA	NA	+	602	ccmA	heme exporter protein A [EC:3.6.3.41]	map02010	cytochrome c biogenesis ATP-binding export	ABC_tran	NA	GO:0005524,GO:0055085,GO:0030288,GO:0103115,GO:0015439,GO:0017004,GO:0043190,GO:0015886	woE25_extraVs96_up	wE25_extraVs96_up	NA	3.17843	2.93758	3.16217	3.3845	3.43431	4.67604	4.64564	4.61538	3.48758	3.19465	3.0998	3.10422	3.73874	3.42118	4.90525	4.84768	4.05263
LPP_RS04595	lpp0919	WP_010946593.1	transcriptional regulator	NA	+	680	ccmB	heme exporter protein B	map02010	Cytochrome c-type biogenesis	CcmB	NA	GO:0015232,GO:0016021,GO:0017004,GO:0005886,GO:0015886	const	wE25_extraVs96_up	NA	3.47063	3.42129	3.37169	3.90403	3.38595	4.20036	3.94995	3.7949	3.28015	3.28333	3.14055	2.72891	3.21941	2.91624	3.75477	3.90583	3.73256
LPP_RS04600	lpp0920	WP_010946594.1	heme ABC transporter permease	NA	+	791	ccmC	heme exporter protein C	map02010	Cytochrome c-type biogenesis	Cytochrom_C_asm	NA	GO:0015232,GO:0016021,GO:0017004,GO:0020037,GO:0015886	const	wE25_96vs24_down, wE25_extraVs96_up	NA	4.57392	4.42497	4.63536	3.78937	3.88856	3.85729	3.95747	3.32654	4.38898	4.48464	4.4396	3.48469	2.90088	3.1674	4.08421	3.52314	4.17303
LPP_RS04605	NA	WP_010946595.1	heme exporter CcmD	NA	+	131	ccmD	heme exporter protein D	map02010	heme exporter	CcmD	NA	GO:0016021,GO:0017004,GO:0015886	woE25_extraVs96_down	wE25_96vs24_down	NA	5.20614	5.48771	4.92756	4.85822	5.28447	4.59619	4.64625	4.60844	4.75119	5.07079	5.04515	4.59715	4.25543	4.59218	4.69825	4.4525	4.72014
LPP_RS04610	lpp0922	WP_010946596.1	cytochrome c-type biogenesis protein CcmE	NA	+	431	ccmE	cytochrome c-type biogenesis protein CcmE	NA	Heme chaperone	CcmE	NA	GO:0046872,GO:0016021,GO:0017003,GO:0017004,GO:0005886	woE25_extraVs96_down	wE25_96vs24_down	NA	4.55307	4.60935	5.06847	4.72132	4.46399	3.31171	3.61538	3.33579	4.55388	4.59582	4.7336	4.12445	3.66897	3.47855	3.22962	3.13405	3.92421
LPP_RS04615	lpp0923	WP_010946597.1	cytochrome c biogenesis protein CcmF	NA	+	1952	ccmF	cytochrome c-type biogenesis protein CcmF	NA	cytochrome c-type biogenesis	Cytochrom_C_asm,CcmF_C	NA	GO:0015232,GO:0016021,GO:0017004,GO:0020037,GO:0015886	woE25_extraVs96_down	wE25_96vs24_down	NA	6.05066	5.87219	5.63786	5.12781	5.05277	3.60994	3.77027	2.81278	5.00977	5.38178	5.42508	4.22905	4.1046	4.08334	3.06804	3.58202	3.69738
LPP_RS04620	lpp0924	WP_010946598.1	cytochrome c biogenesis protein	NA	+	533	ccmG	cytochrome c biogenesis protein CcmG, thiol:disulfide interchange protein DsbE	NA	cytochrome C biogenesis	AhpC-TSA,Redoxin	NA	GO:0015036,GO:0016209,GO:0098869,GO:0030288,GO:0045454,GO:0055114,GO:0017004	woE25_96vs24_down, woE25_extraVs96_down	wE25_96vs24_down, wE25_extraVs96_down	NA	6.84367	7.23754	7.07846	6.00771	5.86863	4.49065	4.59086	3.64411	6.64947	6.73246	6.98044	4.70169	5.22662	5.91241	4.34722	4.35735	4.29533
LPP_RS04625	lpp0925	WP_010946599.1	cytochrome c biogenesis protein CcmH	NA	+	401	ccmH	cytochrome c-type biogenesis protein CcmH	NA	cytochrome c-type biogenesis precursor	CcmH	NA	GO:0016021,GO:0016829	woE25_96vs24_down, woE25_extraVs96_down	wE25_96vs24_down, wE25_extraVs96_down	NA	6.73761	7.03094	6.73912	5.86508	5.56058	4.84666	4.78627	3.97754	6.69808	6.63611	6.82617	5.2764	5.25133	5.72766	4.0432	4.24982	4.76996
LPP_RS04630	lpp0926	WP_010946600.1	cytochrome C type biogenesis protein CcmH	NA	+	731	ccmH	cytochrome c-type biogenesis protein CcmH	NA	cytochrome c-type biogenesis precursor	TPR_8	NA	GO:0016021	woE25_96vs24_down, woE25_extraVs96_down	wE25_96vs24_down	NA	5.75495	6.07692	5.67038	4.84394	4.81156	3.58917	3.59625	3.16313	5.28956	5.75255	5.80761	4.28031	4.50092	4.94805	3.90846	3.7487	4.03827
LPP_RS04635	lpp0927	WP_011213332.1	hypothetical protein	NA	+	203	NA	uncharacterized protein	NA	of uncharacterised function (DUF1458)	Dodecin	NA	NA	woE25_96vs24_down, woE25_extraVs96_down	wE25_96vs24_down	NA	8.84202	8.92985	8.15468	7.39581	7.41931	6.23737	6.12613	5.68982	8.60443	8.41624	8.51268	6.70819	6.9481	7.44579	6.22782	6.32149	6.62048
LPP_RS04640	lpp0928	WP_010946601.1	cytochrome C type biogenesis protein CycH	NA	+	404	NA	NA	NA	Uncharacterised	DUF4156	NA	NA	woE25_96vs24_down, woE25_extraVs96_down	wE25_96vs24_down, wE25_extraVs96_down	NA	9.94032	10.3867	10.0397	8.54782	8.57172	6.69408	6.90875	6.37793	10.4336	10.6106	10.3122	8.16366	8.55488	8.61799	7.31645	7.30403	7.69644
LPP_RS04645	lpp0929	WP_010946602.1	DNA-3-methyladenine glycosylase	NA	-	551	MPG	DNA-3-methyladenine glycosylase [EC:3.2.2.21]	map03410	3-methyladenine DNA glycosylase	Pur_DNA_glyco	NA	GO:0003677,GO:0008725,GO:0043916,GO:0006284,GO:0016021,GO:0052821,GO:0052822	woE25_extraVs96_down	wE25_96vs24_down	NA	4.58111	4.45296	4.73858	3.93876	3.87958	2.90652	2.52401	2.6846	4.17848	4.17413	4.37924	2.80075	2.77795	2.66255	2.51248	2.55338	2.78943
LPP_RS04650	lpp0930	WP_010946603.1	DNA helicase RecQ	NA	-	1826	recQ	ATP-dependent DNA helicase RecQ [EC:3.6.4.12]	map03018	ATP-dependent DNA helicase recQ	RecQ_Zn_bind,Helicase_C,DEAD,HRDC,RQC	NA	GO:0003676,GO:0005524,GO:0006281,GO:0043140,GO:0006260,GO:0032508,GO:0006310,GO:0009432,GO:0005622	woE25_extraVs96_down	wE25_96vs24_down	NA	2.41662	2.61979	2.60126	1.96965	2.25413	0.954616	1.1524	0.908174	2.42856	2.02127	2.11242	1.07219	0.454379	1.06396	0.841673	0.651453	0.967913
LPP_RS04655	lpp0931	WP_010946604.1	acyl-CoA dehydrogenase	NA	+	1154	NA	NA	NA	Acyl- dehydrogenase%2C short-chain specific	Acyl-CoA_dh_2,Acyl-CoA_dh_M,Acyl-CoA_dh_N,Acyl-CoA_dh_1	NA	GO:0003995,GO:0050660,GO:0004085,GO:0055114	woE25_extraVs96_down	wE25_96vs24_down	NA	5.55727	5.55916	5.5431	5.35295	5.34072	4.54127	4.55247	3.90599	5.57786	5.65387	5.59249	4.05786	4.60308	4.31023	3.98683	3.89355	4.22089
LPP_RS04660	lpp0932	WP_010946605.1	enoyl-CoA hydratase	NA	+	779	crt	enoyl-CoA hydratase [EC:4.2.1.17]	map00650,map01200	Probable enoyl- hydratase echA8	ECH_2,ECH_1	NA	GO:0003859,GO:0008152,GO:0004300,GO:0016787	woE25_extraVs96_down	wE25_96vs24_down, wE25_extraVs96_down	NA	7.53279	7.79959	7.48879	6.64339	6.71461	5.14358	5.26578	5.03965	7.64533	7.61457	7.55399	6.21006	6.1042	6.23666	4.74328	4.76487	5.17054
LPP_RS04665	lpp0933	WP_010946606.1	3-hydroxyisobutyryl-CoA hydrolase	NA	+	1058	paaF	enoyl-CoA hydratase [EC:4.2.1.17]	map00310,map00380,map00281,map00071,map00650,map01212,map00930,map00362,map00640,map00360,map00410,map00280,map00627	Probable enoyl- hydratase echA8	ECH_1,ECH_2	NA	GO:0004300,GO:0003860	woE25_96vs24_down, woE25_extraVs96_down	wE25_96vs24_down, wE25_extraVs96_down	NA	7.98184	8.18499	8.0798	6.9241	6.92184	5.36766	5.63417	5.1794	8.15539	8.30323	8.12467	6.19287	6.63433	6.62547	5.12481	5.42167	5.6176
LPP_RS04670	lpp0934	WP_010946607.1	hypothetical protein	NA	-	866	NA	NA	NA	Uncharacterised	NA	NA	NA	woE25_96vs24_up	wE25_96vs24_up	NA	2.80789	2.57905	2.76433	7.90551	7.65007	7.59577	7.70469	6.7326	3.58838	3.12803	3.93154	8.23153	7.92067	7.89928	7.17635	7.26347	7.11506
LPP_RS04675	lpp0935	WP_010946608.1	peptide chain release factor 3	NA	+	1580	prfC	peptide chain release factor 3	NA	peptide chain release factor 3	MMR_HSR1,GTP_EFTU_D2,RF3_C,GTP_EFTU	NA	GO:0005525,GO:0006415,GO:0006449,GO:0005737,GO:0003924,GO:0016149	const	const	NA	6.71936	6.5116	6.85301	6.39093	6.42427	6.09064	6.17775	6.1926	6.43711	6.25691	6.27893	6.37968	6.18959	6.1771	6.2835	6.22995	6.43233
LPP_RS04680	lpp0936	WP_010946609.1	hypothetical protein	NA	-	425	NA	NA	NA	Uncharacterised	NA	NA	NA	woE25_96vs24_down, woE25_extraVs96_down	wE25_extraVs96_down	NA	10.9215	11.0615	10.8198	9.54807	9.5571	8.49887	8.69015	7.98225	10.6638	10.6596	10.532	9.52193	9.89712	10.0841	8.41983	8.46764	8.42155
LPP_RS04685	lpp0937	WP_010946610.1	NAD(P) transhydrogenase subunit beta	NA	-	1421	pntB	NAD(P) transhydrogenase subunit beta [EC:1.6.1.2]	map00760	NAD(P) transhydrogenase subunit beta	PNTB	NA	GO:0050661,GO:0016021,GO:0055114,GO:0008750,GO:0005886	woE25_96vs24_up	wE25_96vs24_up	NA	5.36989	4.83236	5.03888	7.03152	6.9878	6.1787	6.29095	6.12458	5.55585	5.62201	5.50249	6.66904	6.80367	6.67215	6.03868	5.9008	5.85302
LPP_RS04690	lpp0938	WP_010946611.1	NAD(P) transhydrogenase subunit beta	NA	-	296	pntA	NAD(P) transhydrogenase subunit alpha [EC:1.6.1.2]	map00760	NAD(P) transhydrogenase subunit alpha	PNTB_4TM	NA	GO:0016021,GO:0055114,GO:0008750	woE25_96vs24_up	wE25_96vs24_up	NA	4.59826	4.41171	3.92035	7.22372	7.0326	7.4292	7.66048	7.38721	5.07493	4.37581	4.99134	7.34051	7.35569	7.00513	7.03586	6.90451	6.79762
LPP_RS04695	lpp0939	WP_010946612.1	NAD(P) transhydrogenase subunit alpha	NA	-	1133	pntA	NAD(P) transhydrogenase subunit alpha [EC:1.6.1.2]	map00760	NAD(P) transhydrogenase subunit alpha part 1	AlaDh_PNT_N,AlaDh_PNT_C	NA	GO:0003957,GO:1902600,GO:0055114,GO:0008750	woE25_96vs24_up, woE25_extraVs96_up	wE25_96vs24_up	NA	3.19329	3.34404	3.25721	6.36425	6.12384	7.67574	7.63312	7.47002	4.22013	4.07795	3.94023	7.1949	6.62062	6.25781	7.38172	7.274	7.22798
LPP_RS04700	lpp0940	WP_010946613.1	transporter	NA	-	554	NA	NA	NA	transporter	CAP	NA	NA	const	wE25_96vs24_up, wE25_extraVs96_down	NA	6.48995	6.32982	6.31121	6.78545	6.92661	6.12707	6.35758	6.88559	6.45268	6.50113	6.33069	7.61348	7.81914	7.81991	6.35227	6.39526	6.00357
LPP_RS04705	lpp0941	WP_010946614.1	hypothetical protein	NA	-	299	NA	NA	NA	Uncharacterised	NA	NA	NA	woE25_96vs24_up, woE25_extraVs96_up	wE25_96vs24_up	NA	4.58371	4.66135	4.65512	9.31667	9.35781	10.469	10.806	11.302	4.64584	4.91115	4.72289	10.0028	9.58896	9.37496	9.97811	10.0964	9.47324
LPP_RS04710	lpp0942	WP_010946615.1	GGDEF domain-containing protein	NA	+	1142	NA	NA	NA	Bacteriophytochrome cph2	MASE5,GGDEF	NA	GO:0016021	woE25_96vs24_up, woE25_extraVs96_up	wE25_96vs24_up	NA	3.82072	3.73087	3.54261	8.16218	7.79063	9.43505	9.96895	10.6082	3.85916	3.94186	3.99049	9.93113	9.35197	9.28736	9.4288	9.6666	9.07112
LPP_RS04715	lpp0943	WP_010946616.1	hypothetical protein	NA	-	641	NA	NA	NA	Uncharacterised	NA	NA	GO:0016021	const	wE25_96vs24_down	NA	5.80312	5.59852	5.66149	4.73759	4.89905	4.63329	4.03516	3.84433	5.91056	5.85854	5.96193	4.12641	3.79346	4.78166	4.41492	4.2294	4.70895
LPP_RS04720	lppt13	NA	tRNA-Ser	NA	-	87	NA	NA	NA	NA	NA	NA	NA	not detected	not detected	NA	NA	NA	NA	NA	NA	NA	NA	NA	NA	NA	NA	NA	NA	NA	NA	NA	NA
LPP_RS04725	lpp0944	WP_010946617.1	hypothetical protein	NA	+	434	NA	NA	NA	Uncharacterised	NA	NA	GO:0016021	woE25_96vs24_down, woE25_extraVs96_down	wE25_96vs24_down	NA	7.49729	7.29287	7.35828	5.69657	5.74846	4.72327	4.4534	4.44274	7.189	7.10737	6.85419	4.60018	4.42359	5.17305	4.5915	4.55367	4.65587
LPP_RS04730	lpp0945	WP_010946618.1	hypothetical protein	NA	+	446	NA	NA	NA	Uncharacterised	NA	NA	NA	woE25_96vs24_up, woE25_extraVs96_up	wE25_96vs24_up, wE25_extraVs96_up	NA	5.27277	5.23961	5.3487	7.12861	6.69984	9.26775	9.74799	9.98385	5.40655	5.57044	5.16712	8.19713	7.47885	6.94953	8.97888	9.23004	8.61969
LPP_RS04735	lpp0946	WP_010946620.1	glycosyl hydrolase	NA	+	1076	nagZ	beta-N-acetylhexosaminidase [EC:3.2.1.52]	map00520,map01501	glycosyl hydrolase	Glyco_hydro_3	NA	GO:0005975,GO:0004553	woE25_96vs24_up	wE25_96vs24_up	NA	6.76603	6.52986	6.80866	8.00559	7.89919	8.0412	8.67714	9.12993	6.69016	6.44496	6.48076	9.07821	8.8094	8.51597	7.91576	8.2319	7.65374
LPP_RS04740	lpp0947	WP_010946621.1	transporter	NA	+	1280	NA	NA	NA	Glutamate-aspartate carrier	SDF	NA	GO:0055085,GO:0016021,GO:0015293	woE25_96vs24_up, woE25_extraVs96_up	wE25_96vs24_up	NA	4.91498	4.67092	4.71774	5.71125	6.14255	7.13424	6.68527	7.05334	4.73192	4.70523	4.51766	6.07163	6.51452	6.48915	6.25534	5.90082	6.08694
LPP_RS04745	lpp0948	WP_010946622.1	succinyl-diaminopimelate desuccinylase	NA	-	1133	dapE	succinyl-diaminopimelate desuccinylase [EC:3.5.1.18]	map00300,map01230	succinyl-diaminopimelate desuccinylase	M20_dimer,Peptidase_M20	NA	GO:0008270,GO:0009089,GO:0009014,GO:0050897,GO:0019877	woE25_96vs24_down, woE25_extraVs96_down	wE25_96vs24_down	NA	7.35726	7.64918	7.50977	5.77857	5.46284	4.23865	4.08164	4.03482	7.21198	7.6187	7.51345	4.96016	5.40648	5.43092	4.4246	4.19925	4.55481
LPP_RS04750	lpp0949	WP_010946623.1	2%2C3%2C4%2C5-tetrahydropyridine-2%2C6-dicarboxylate N-succinyltransferase	NA	-	830	dapD	2,3,4,5-tetrahydropyridine-2,6-dicarboxylate N-succinyltransferase [EC:2.3.1.117]	map00300,map01230	2%2C3%2C4%2C5-tetrahydropyridine-2%2C6-dicarboxy late N-succinyltransferase	Hexapep,Hexapep,Hexapep_2,THDPS_N_2	NA	GO:0005737,GO:0009089,GO:0008666,GO:0019877	woE25_96vs24_down, woE25_extraVs96_down	wE25_96vs24_down	NA	8.01046	8.11147	7.87753	6.32219	6.49389	5.31397	5.35519	4.7901	8.1114	8.15623	8.05371	5.58892	5.96612	5.95553	4.98348	5.25141	5.40092
LPP_RS04755	lpp0950	WP_010946624.1	acyltransferase	NA	-	893	NA	NA	NA	Probable acyltransferase yihG	Acyltransferase	NA	GO:0016746,GO:0008152,GO:0016021	woE25_96vs24_down, woE25_extraVs96_down	wE25_96vs24_down	NA	6.67602	6.40457	6.57664	5.56206	5.5949	4.39567	4.36529	4.21686	6.72846	6.55967	6.51891	4.45266	4.57159	4.63808	4.59855	4.50408	4.72754
LPP_RS04760	lpp0951	WP_010946625.1	cystathionine beta-lyase	NA	-	1151	CTH	cystathionine gamma-lyase [EC:4.4.1.1]	map00450,map00270,map01230,map00260	cystathionine beta-lyase	Aminotran_1_2,Cys_Met_Meta_PP	NA	GO:0030170,GO:0004121	woE25_extraVs96_down	wE25_96vs24_down	NA	5.95026	5.43426	5.41252	4.92407	4.93251	4.02951	3.89054	3.75736	5.94881	5.68875	5.57243	4.2274	3.84598	3.67202	4.20648	4.17651	4.41823
LPP_RS04765	lpp0952	WP_010946626.1	histidine kinase	NA	+	2315	NA	NA	NA	cyclic di-GMP phosphodiesterase Gmr	PAS_8,PAS_8,PAS_7,PAS_3,PAS_4,PAS,PAS_9,GGDEF,EAL	NA	GO:0000155,GO:0000160,GO:0071111,GO:0023014,GO:0005622	woE25_96vs24_up, woE25_extraVs96_up	wE25_96vs24_up	NA	3.60532	3.52763	3.62111	9.43453	9.34497	10.1467	10.9909	11.4527	3.68447	3.45075	3.42784	10.5091	10.6719	10.3757	10.1028	10.581	9.85766
LPP_RS04770	lpp0953	WP_010946627.1	kynurenine 3-monooxygenase	NA	+	1349	KMO	kynurenine 3-monooxygenase [EC:1.14.13.9]	map00380	kynurenine 3-monooxygenase	NAD_binding_8,FAD_binding_3	NA	GO:0004502,GO:0071949,GO:0006569,GO:0019805,GO:0034354,GO:0043420,GO:0055114	woE25_96vs24_up	wE25_96vs24_up	NA	4.6996	4.53155	4.52041	8.23602	8.21511	8.80598	9.22312	9.42054	5.69884	5.5744	5.54482	9.26686	9.26011	9.10886	8.50382	8.74352	8.32395
LPP_RS04775	lpp0954	WP_010946628.1	hypothetical protein	NA	+	764	NA	NA	NA	Uncharacterised	NA	NA	NA	woE25_96vs24_up, woE25_extraVs96_up	wE25_96vs24_up	NA	8.45749	8.47374	8.05562	11.7181	12.0351	12.2667	13.0449	13.7028	8.29226	8.23167	8.3621	12.7889	12.7231	12.5492	12.02	12.1545	11.4404
LPP_RS04780	lpp0955	WP_010946629.1	hypothetical protein	NA	+	1370	NA	NA	NA	Uncharacterized FAD-linked oxidoreductase Rv2280	Cytokin-bind,FAD_binding_4	NA	GO:0009690,GO:0016614,GO:0050660,GO:0055114,GO:0019139	woE25_96vs24_up	wE25_96vs24_up	NA	4.18148	4.23812	4.60906	7.29471	7.14556	7.51051	8.0912	8.37032	4.52414	4.78108	4.77851	8.1207	8.18557	7.98402	7.13104	7.34768	6.93361
LPP_RS04785	lpp0956	WP_010946630.1	general secretion pathway protein GspC	NA	+	509	NA	NA	NA	type II secretion system C	T2SSC	NA	GO:0016021	woE25_extraVs96_up	wE25_96vs24_up, wE25_extraVs96_up	gspC, type II secretion system	3.93477	4.36937	4.4549	5.20929	4.89265	7.01977	6.89704	6.22627	4.71282	4.44099	4.55903	5.75973	5.57206	5.70281	6.88185	6.8135	7.0258
LPP_RS04790	lpp0957	WP_010946631.1	hypothetical protein	NA	+	377	NA	NA	NA	sel1 repeat	Sel1	NA	GO:0016021	woE25_96vs24_up	const	NA	4.55946	4.7434	4.45629	5.65887	5.34474	6.39642	6.31284	6.08671	5.29623	5.20511	5.02821	6.17523	5.84433	5.9651	6.2758	5.83666	6.19914
LPP_RS04795	lpp0958	WP_010946632.1	sodium:calcium antiporter	NA	-	959	yrbG	cation:H+ antiporter	NA	Inner membrane yrbG	Na_Ca_ex,Na_Ca_ex	NA	GO:0055085,GO:0016021	const	wE25_96vs24_down, wE25_extraVs96_up	NA	2.8262	2.26581	2.78859	2.41013	2.71745	3.28012	2.43084	2.36188	3.04681	2.75239	2.55014	1.56442	1.97847	1.86307	3.0177	2.80745	3.03318
LPP_RS04800	lpp0959	WP_010946633.1	hypothetical protein	NA	-	731	NA	NA	NA	Uncharacterised	NA	yes	NA	woE25_extraVs96_down	wE25_96vs24_down	NA	7.60848	7.96985	8.20014	7.14106	7.69728	4.88576	4.63653	4.15492	8.36388	8.11431	7.78413	5.21993	5.28352	5.5566	5.60713	4.42344	5.92257
LPP_RS04805	lpp0960	WP_010946634.1	A/G-specific adenine glycosylase	NA	-	1067	mutY	A/G-specific adenine glycosylase [EC:3.2.2.31]	map03410	A G-specific adenine glycosylase	HHH,NUDIX_4,HhH-GPD	NA	GO:0003677,GO:0006284,GO:0019104	woE25_extraVs96_down	wE25_96vs24_down, wE25_extraVs96_down	NA	5.37057	4.33222	5.03577	4.49918	4.2518	1.95308	2.24552	2.02799	4.70648	4.42599	4.62238	2.18217	2.83448	2.66722	1.96693	1.67939	2.29481
LPP_RS04810	lpp0961	WP_010946635.1	AsmA family protein	NA	-	1568	NA	NA	NA	family	AsmA_2,AsmA	NA	GO:0016021	woE25_extraVs96_down	wE25_96vs24_down	NA	4.542	4.06673	4.31105	3.89783	3.95593	3.19432	2.81902	2.64164	4.43291	4.134	4.3398	2.49751	1.68918	2.36779	2.96708	2.35021	2.83372
LPP_RS04815	lpp0962	WP_010946636.1	hypothetical protein	NA	+	656	NA	NA	NA	Uncharacterised	NA	NA	NA	woE25_96vs24_up	wE25_96vs24_up	NA	4.42059	4.62145	4.74547	8.63289	8.47013	9.59904	9.23745	8.60573	5.28967	5.29682	5.47454	9.44076	9.14919	9.13914	9.30726	9.29578	9.05173
LPP_RS04820	lpp0963	WP_010946637.1	hypothetical protein	NA	+	902	NA	NA	NA	Uncharacterised	NA	NA	NA	woE25_96vs24_up	wE25_96vs24_up, wE25_extraVs96_down	NA	5.4651	5.15075	5.40809	9.21155	9.07062	8.39896	8.60426	7.90691	6.26741	6.1372	6.36103	10.1483	10.0904	9.97266	8.88088	9.02749	8.65212
LPP_RS04825	NA	WP_011946001.1	hypothetical protein	NA	+	182	NA	NA	NA	Uncharacterised	NA	NA	NA	woE25_96vs24_up	wE25_96vs24_up, wE25_extraVs96_down	NA	5.68771	5.89117	5.79293	8.29644	8.19608	7.52881	7.70929	7.28566	6.01083	6.27207	6.3538	9.25457	9.08944	9.2183	7.81641	7.98411	7.62392
LPP_RS04830	lpp0964	WP_011213342.1	hypothetical protein	NA	+	338	NA	NA	NA	Uncharacterised	NA	NA	NA	woE25_96vs24_up	wE25_96vs24_up	NA	5.17443	5.19123	5.647	6.7184	6.38962	6.45654	6.49691	6.09343	6.04315	6.30571	6.19493	7.32849	7.35393	7.5871	7.16399	6.88163	6.91866
LPP_RS04835	lpp0965	WP_010946638.1	peptidase	NA	+	1091	NA	NA	NA	serine protease	PDZ_2,Trypsin,Trypsin_2	NA	GO:0006508,GO:0004252	woE25_extraVs96_down	wE25_extraVs96_down	NA	6.50088	6.33659	6.44872	7.05884	6.95642	5.96132	6.16205	5.85606	7.04954	6.92131	6.85459	7.71477	7.92054	8.0912	6.79042	6.83803	6.68435
LPP_RS04840	lpp0966	WP_010946639.1	isochorismatase	NA	+	545	NA	NA	NA	isochorismatase family	Isochorismatase	NA	GO:0008152,GO:0016787	woE25_extraVs96_down	const	NA	6.83738	6.7071	6.72165	7.05278	6.79179	6.3	5.87443	5.56151	7.02141	7.0622	7.12871	7.42688	7.17412	7.37785	6.59215	6.44137	6.39186
LPP_RS04845	lpp0967	WP_010946640.1	3-oxoacyl-ACP reductase	NA	+	743	NA	NA	NA	3-oxoacyl-[acyl-carrier- ] reductase	KR,Epimerase,adh_short_C2,adh_short	NA	GO:0004316,GO:0047015,GO:0003857,GO:0055114	woE25_extraVs96_down	const	NA	7.43179	7.27279	7.39045	7.3669	7.18416	6.08669	6.23576	5.81024	7.41155	7.54799	7.64601	6.80501	6.75789	7.12626	6.20373	6.1675	6.45138
LPP_RS04850	lpp0968	WP_010946641.1	flagellar biosynthesis protein	flgN	-	497	flgN	flagella synthesis protein FlgN	map02040	flagellar biosynthesis	FlgN	NA	GO:0044780	woE25_96vs24_up, woE25_extraVs96_up	wE25_96vs24_up	NA	6.92416	6.81857	6.9889	8.97901	8.85183	9.89384	10.5969	10.9488	7.28018	7.34696	7.47507	9.80586	9.61886	9.35947	9.9219	10.2269	9.74455
LPP_RS04855	lpp0969	WP_010946642.1	flagellar biosynthesis anti-sigma factor FlgM	flgM	-	320	flgM	negative regulator of flagellin synthesis FlgM	map02020,map02026,map02040,map02025	anti-sigma28 factor	FlgM	NA	GO:0045892	woE25_96vs24_up, woE25_extraVs96_up	wE25_96vs24_up, wE25_extraVs96_up	NA	6.80537	6.6956	6.09579	8.435	8.26502	10.2592	10.9396	11.0847	6.91281	7.16939	6.88236	9.26416	8.85016	8.7035	10.0133	10.5197	9.77207
LPP_RS04860	lpp0970	WP_010946643.1	flagellar basal body P-ring biosynthesis protein FlgA	flgA	-	701	flgA	flagella basal body P-ring formation protein FlgA	map02040	flagellar basal body P-ring biosynthesis	SAF,ChapFlgA_N,ChapFlgA	NA	GO:0044781,GO:0042597	woE25_96vs24_up, woE25_extraVs96_up	wE25_96vs24_up	NA	3.05318	3.13532	3.06928	5.38101	5.11737	7.40564	7.24849	7.05734	3.44455	3.09431	3.00226	5.82049	5.72144	5.76131	6.54422	6.58553	6.33779
LPP_RS04865	lpp0971	WP_010946644.1	cytochrome c	NA	+	407	NA	NA	NA	cytochrome c5	Cytochrome_CBB3	NA	GO:0009055,GO:0020037	const	const	NA	4.16333	4.1618	4.24148	4.09093	3.80952	3.5141	3.53757	3.52908	4.41091	4.30519	3.96966	3.66896	3.75163	3.65674	3.71021	3.472	3.27078
LPP_RS04870	lpp0972	WP_010946645.1	enhanced entry protein EnhA	NA	+	557	NA	NA	NA	L%2CD-transpeptidase catalytic domain	YkuD	NA	GO:0016740	woE25_96vs24_up, woE25_extraVs96_up	wE25_96vs24_up	NA	5.35332	5.09985	5.18899	12.0178	11.7531	13.055	13.7813	14.0931	5.24453	5.02885	5.19157	13.3465	13.1929	12.9353	12.9932	13.4556	12.7025
LPP_RS04875	lpp0973	WP_010946646.1	type III pantothenate kinase	NA	+	770	coaX	type III pantothenate kinase [EC:2.7.1.33]	map00770	type III pantothenate kinase	Pan_kinase	NA	GO:0005524,GO:0005737,GO:0046872,GO:0015937,GO:0004594,GO:0016310	woE25_96vs24_up	wE25_96vs24_up	NA	4.18943	4.24495	4.16392	5.24022	4.92129	5.59295	5.76492	5.98077	4.3356	4.40237	4.20504	6.18438	5.8849	6.03588	5.75344	5.74587	5.64887
LPP_RS04880	lpp0974	WP_011213343.1	division/cell wall cluster transcriptional repressor MraZ	NA	+	458	mraZ	MraZ protein	NA	Cell division	MraZ,MraZ	NA	GO:0009295,GO:0051301,GO:0003677,GO:0003700,GO:0005737,GO:0006351,GO:0006355	woE25_extraVs96_up	wE25_extraVs96_up	NA	4.15382	4.14964	4.08654	4.14898	4.34563	7.34708	7.24679	6.12571	4.26481	4.21766	4.29	5.05328	3.97158	4.30926	6.48047	6.6061	6.65768
LPP_RS04885	lpp0975	WP_010946649.1	16S rRNA (cytosine(1402)-N(4))-methyltransferase	NA	+	1004	mraW	16S rRNA (cytosine1402-N4)-methyltransferase [EC:2.1.1.199]	NA	ribosomal RNA small subunit methyltransferase H	Methyltransf_5	NA	GO:0005737,GO:0070475,GO:0071424	woE25_96vs24_up	wE25_96vs24_up	NA	4.66511	4.47559	4.58599	5.86504	5.40564	6.60965	6.47933	5.46887	5.1312	4.84209	4.73499	6.28702	6.46185	6.00912	6.21665	6.58026	6.3458
LPP_RS04890	lpp0976	WP_010946650.1	cell division protein FtsL	NA	+	278	ftsL	cell division protein FtsL	NA	cell division	DivIC,FtsL	NA	GO:0043093,GO:0005887,GO:0032153	woE25_96vs24_up, woE25_extraVs96_down	const	NA	7.65571	6.9408	7.09052	9.21252	8.91175	8.34185	8.03684	7.10322	8.37357	7.79139	7.69055	8.93334	8.92719	8.7567	8.01876	8.09341	7.8906
LPP_RS04895	lpp0977	WP_010946651.1	cell division protein	NA	+	1661	ftsI	cell division protein FtsI (penicillin-binding protein 3) [EC:3.4.16.4]	map01501,map00550	peptidoglycan synthase precursor	PBP_dimer,Transpeptidase	NA	GO:0051301,GO:0016021,GO:0008658,GO:0008955	woE25_extraVs96_down	wE25_extraVs96_down	NA	5.54738	5.55155	5.79019	5.37436	5.23576	4.50381	4.39161	3.79648	5.09777	5.4387	5.57597	5.52963	5.46957	5.42924	4.35925	4.25887	4.40005
LPP_RS04900	lpp0978	WP_010946652.1	UDP-N-acetylmuramoyl-L-alanyl-D-glutamate--2%2C6-diaminopimelate ligase	NA	+	1451	murE	UDP-N-acetylmuramoyl-L-alanyl-D-glutamate--2,6-diaminopimelate ligase [EC:6.3.2.13]	map00300,map00550	UDP-N-acetylmuramoyl-L-alanyl-D-glutamate--2%2C6-diaminopimelate ligase	Mur_ligase,Mur_ligase_C,Mur_ligase_M	NA	GO:0000287,GO:0008360,GO:0051301,GO:0005524,GO:0005737,GO:0009252,GO:0071555,GO:0007049,GO:0008765	woE25_96vs24_down, woE25_extraVs96_down	wE25_96vs24_down, wE25_extraVs96_down	NA	7.57883	7.82244	7.59808	6.38079	6.2659	5.08248	5.34822	4.94506	7.18952	7.39503	7.27979	6.01417	6.0944	6.23199	4.77549	5.22153	5.35038
LPP_RS04905	lpp0979	WP_010946653.1	erythronate-4-phosphate dehydrogenase	NA	-	1052	pdxB	erythronate-4-phosphate dehydrogenase [EC:1.1.1.290]	map00750	erythronate-4-phosphate dehydrogenase	2-Hacid_dh,2-Hacid_dh_C	NA	GO:0008615,GO:0005737,GO:0051287,GO:0055114,GO:0033711	woE25_extraVs96_down	wE25_96vs24_down	NA	3.46191	2.81936	2.91709	2.89048	2.87349	2.3171	1.98695	2.19411	2.61825	2.6538	2.79242	2.63045	1.24993	1.97874	2.37454	1.69981	1.76347
LPP_RS04910	lpp0980	WP_010946654.1	peptidase M50	NA	-	659	NA	NA	NA	Zn-dependent proteases	Peptidase_M50	NA	GO:0006508,GO:0016021,GO:0004222	woE25_96vs24_down, woE25_extraVs96_up	wE25_96vs24_down, wE25_extraVs96_up	NA	2.59297	2.71626	2.68373	2.20698	2.13897	2.54094	2.62274	2.16938	2.53563	2.51591	2.34048	1.92471	2.15142	2.26147	3.01496	2.71703	2.92298
LPP_RS04915	lpp0981	WP_010946655.1	phosphatidylglycerophosphatase B	NA	+	647	NA	NA	NA	Pap2 superfamily	PAP2	NA	GO:0016021	woE25_extraVs96_up	wE25_96vs24_down, wE25_extraVs96_up	NA	3.81959	3.92344	3.9029	3.42219	3.41649	4.56508	4.05194	3.57379	4.14451	4.03151	3.7793	2.80068	2.3738	3.24166	4.61516	4.61629	4.49855
LPP_RS04920	lpp0982	WP_011213346.1	hypothetical protein	NA	+	1244	NA	NA	NA	Uncharacterised	NA	yes	GO:0016021	const	const	NA	6.08056	5.85482	5.72794	6.55163	6.5034	6.54633	6.2366	5.45075	5.70279	5.64433	5.85829	5.6396	5.28437	5.28634	5.76407	5.82324	6.11423
LPP_RS04925	lpp0984	WP_011213348.1	electron transfer flavoprotein subunit beta	NA	+	749	fixA	electron transfer flavoprotein beta subunit	NA	Electron transfer flavo small subunit	ETF	NA	GO:0009055	woE25_extraVs96_down	wE25_96vs24_down	NA	7.25653	7.0808	7.11912	6.71003	6.66882	4.5735	4.51976	3.74122	7.26879	6.94301	6.87589	4.95499	4.64038	4.91296	4.65038	4.48601	4.98124
LPP_RS04930	lpp0985	WP_011213349.1	electron transfer flavoprotein subunit alpha	NA	+	938	fixB	electron transfer flavoprotein alpha subunit	NA	Electron transfer flavo large subunit	ETF_alpha,ETF	NA	GO:0050660,GO:0009055	woE25_extraVs96_down	wE25_96vs24_down	NA	7.88283	7.75339	7.73003	7.2065	7.19768	5.31396	5.57653	4.99998	7.59936	7.46026	7.33389	5.38809	5.23326	5.03659	4.56148	4.63932	5.14917
LPP_RS04935	lpp0986	WP_011213350.1	alanine dehydrogenase	NA	+	1121	ald	alanine dehydrogenase [EC:1.4.1.1]	map00430,map00250	alanine dehydrogenase	NAD_binding_2,2-Hacid_dh_C,Shikimate_DH,AlaDh_PNT_N,AlaDh_PNT_C	NA	GO:0000286,GO:0055114,GO:0042853	woE25_96vs24_down, woE25_extraVs96_down	wE25_96vs24_down	NA	9.59003	9.59312	9.51573	8.18895	8.14607	5.88396	6.37995	5.75766	9.34449	9.42565	9.27698	6.59666	6.44796	6.50055	5.25117	5.52893	5.84212
LPP_RS04940	lpp0987	WP_011213351.1	peptidase	NA	-	2384	mrcA	penicillin-binding protein 1A [EC:2.4.1.129 3.4.16.4]	map01501,map00550	penicillin-binding 1A	PCB_OB,Transpeptidase,Transgly	NA	GO:0016021,GO:0008658	woE25_extraVs96_down	const	NA	5.39627	4.63397	4.87538	5.28263	5.08315	4.05977	3.93331	3.812	5.56324	5.06499	5.17787	4.36065	4.50193	4.59853	3.96277	4.00242	4.37798
LPP_RS04945	lpp0988	WP_011213352.1	hypothetical protein	NA	-	1007	NA	NA	NA	Uncharacterised	NA	yes	NA	woE25_96vs24_down, woE25_extraVs96_down	wE25_96vs24_down	NA	10.4612	10.564	10.2859	9.34507	9.52202	8.16149	8.30233	7.45617	11.2998	11.324	11.1631	9.62399	9.86313	9.88729	9.34234	9.25309	9.4605
LPP_RS04950	lpp0989	WP_011213353.1	pilus biosynthesis protein PilM	NA	+	1064	pilM	type IV pilus assembly protein PilM	NA	ethanolamine utilization	PilM_2	NA	GO:0007049	woE25_extraVs96_up	wE25_extraVs96_up	NA	5.03693	4.61841	4.99494	5.51247	5.15663	6.83387	6.7284	5.86826	5.10056	5.31177	5.36685	5.5441	5.30609	5.3353	6.84638	6.49927	6.94114
LPP_RS04955	lpp0990	WP_011213354.1	pilus assembly protein PilN	NA	+	548	pilN	type IV pilus assembly protein PilN	NA	Fimbrial assembly ( )	PilN	NA	GO:0016021	woE25_96vs24_up	const	NA	4.74184	4.30093	5.08394	5.93547	5.74257	5.5506	5.59693	5.16136	4.89273	4.79131	5.19337	5.70476	5.90025	5.71644	5.56823	5.79064	5.70223
LPP_RS04960	lpp0991	WP_080019931.1	pilus assembly protein PilO	NA	+	635	pilO	type IV pilus assembly protein PilO	NA	Pilus assembly %2C	PilO	NA	GO:0016021	woE25_extraVs96_down	const	NA	4.63413	4.37688	4.87775	5.4637	5.30676	4.39823	4.45804	4.26547	4.91902	4.68048	5.08108	5.33168	5.42042	5.61476	4.86876	4.62656	4.76287
LPP_RS04965	lpp0992	WP_011213356.1	pilus biosynthesis protein PilP	NA	+	584	pilP	type IV pilus assembly protein PilP	NA	Pilus assembly %2C	PilP	NA	NA	woE25_extraVs96_down	const	NA	4.57565	3.89558	3.93556	4.31022	4.17012	3.54103	3.40167	3.04321	3.68002	3.94533	4.10122	3.74895	3.704	4.19878	3.44368	3.21736	3.40508
LPP_RS04970	lpp0993	WP_011213357.1	pilus assembly protein PilQ	NA	+	2096	pilQ	type IV pilus assembly protein PilQ	NA	Type IV pilus biogenesis and competence pilQ precursor	AMIN,Secretin_N,Secretin	NA	GO:0009297,GO:0008565,GO:0009279,GO:0009306	woE25_extraVs96_down	wE25_96vs24_down, wE25_extraVs96_down	NA	7.00742	7.23192	7.00786	6.40731	6.34465	4.74677	4.82305	4.32202	6.42888	6.83895	7.06996	5.52415	5.50695	6.01319	4.56544	4.49248	4.78461
LPP_RS04975	lpp0994	WP_010946667.1	shikimate kinase	NA	+	527	E2.7.1.71	shikimate kinase [EC:2.7.1.71]	map01230,map00400	shikimate kinase 1	AAA_18,SKI	NA	GO:0000287,GO:0004765,GO:0005524,GO:0009073,GO:0005737,GO:0009423,GO:0016310	woE25_extraVs96_up	wE25_96vs24_up	NA	6.59719	6.93622	6.90999	6.8082	6.40834	7.74537	8.12343	8.01306	6.45788	6.95509	6.95548	8.05259	7.69146	7.68444	8.22443	8.20054	8.21011
LPP_RS04980	lpp0995	WP_011213358.1	3-dehydroquinate synthase	NA	+	1109	aroB	3-dehydroquinate synthase [EC:4.2.3.4]	map01230,map00400	3-dehydroquinate synthase	Fe-ADH,Fe-ADH_2,DHQ_synthase	NA	GO:0009073,GO:0003856,GO:0005737,GO:0009423	const	const	NA	6.15056	6.09472	6.23591	6.08906	5.89059	5.81814	6.04731	5.96595	5.96019	6.03098	6.06593	6.90493	6.80303	6.589	6.23271	6.24594	6.30755
LPP_RS04985	lpp0996	WP_011213359.1	hypothetical protein	NA	+	1451	NA	NA	NA	cytochrome C biogenesis	SPOR	NA	GO:0042834	woE25_96vs24_down, woE25_extraVs96_down	wE25_96vs24_down, wE25_extraVs96_down	NA	9.23935	9.13714	9.14825	7.78096	7.84569	6.08163	6.35432	6.00241	8.95618	8.96412	8.96098	7.35708	7.62946	7.49094	5.95191	6.06809	6.34014
LPP_RS04990	lpp0997	WP_011213360.1	universal stress protein A	NA	+	431	uspA	universal stress protein A	NA	Universal stress A homolog 2	Usp	NA	GO:0005737,GO:0006950	woE25_96vs24_up, woE25_extraVs96_up	wE25_96vs24_up	NA	9.57942	9.85215	9.76659	10.9232	10.8718	11.6557	12.0357	12.5248	9.39377	9.79361	9.85006	11.1668	10.9232	10.8576	11.1231	11.2238	10.9153
LPP_RS04995	lpp0998	WP_011213361.1	bifunctional riboflavin kinase/FMN adenylyltransferase	NA	+	986	ribF	riboflavin kinase / FMN adenylyltransferase [EC:2.7.1.26 2.7.7.2]	map00740	Riboflavin biosynthesis ribF	CTP_transf_like,Flavokinase,FAD_syn	NA	GO:0006747,GO:0005524,GO:0009398,GO:0009231,GO:0008531,GO:0016310,GO:0003919	const	const	NA	5.23054	5.41372	5.37578	6.10623	5.98353	6.14608	6.28109	6.60568	5.05134	5.18726	5.31577	6.17776	6.15361	5.77893	5.83882	5.76913	5.85767
LPP_RS05000	lpp0999	WP_011213362.1	isoleucine--tRNA ligase	NA	+	2795	IARS	isoleucyl-tRNA synthetase [EC:6.1.1.5]	map00970	isoleucine--tRNA ligase	tRNA-synt_1g,tRNA-synt_1e,zf-FPG_IleRS,tRNA-synt_1_2,tRNA-synt_1g,Anticodon_1,tRNA-synt_1	NA	GO:0006428,GO:0005524,GO:0008270,GO:0004822,GO:0005737,GO:0006450,GO:0002161	woE25_extraVs96_down	wE25_96vs24_down	NA	7.88116	7.94017	7.86257	7.08993	7.13282	5.945	6.0459	5.55624	7.57298	7.51784	7.44259	6.2974	6.25924	6.39588	5.67813	5.62761	6.02474
LPP_RS05005	lpp1000	WP_011213363.1	signal peptidase II	NA	+	464	lspA	signal peptidase II [EC:3.4.23.36]	map03060	lipo signal peptidase	Peptidase_A8	NA	GO:0004190,GO:0006508,GO:0016021,GO:0005886	woE25_96vs24_down, woE25_extraVs96_down	wE25_96vs24_down	NA	8.19032	8.4416	8.32613	7.1327	7.13885	5.89495	6.06585	5.59974	7.87092	8.33791	8.14005	6.58776	6.66864	6.93486	5.7795	5.97747	5.9602
LPP_RS05010	lpp1001	WP_011213364.1	multidrug DMT transporter permease	NA	-	563	eda	2-dehydro-3-deoxyphosphogluconate aldolase / (4S)-4-hydroxy-2-oxoglutarate aldolase [EC:4.1.2.14 4.1.3.42]	map00030,map00630,map01200	KHG KDPG aldolase	Aldolase	NA	GO:0008152,GO:0008700	woE25_96vs24_up, woE25_extraVs96_up	wE25_96vs24_up, wE25_extraVs96_up	NA	4.79647	4.77775	4.66647	6.10008	6.16351	7.77227	7.12264	7.37004	5.03653	5.1794	5.04073	5.87004	6.2389	5.98748	7.20408	7.0222	6.88806
LPP_RS05015	lpp1002	WP_011213365.1	hypothetical protein	NA	-	2189	lidA	effector protein LidA	map05134	Uncharacterised	LidA_Long_CC,LidA_Long_CC	yes	NA	woE25_96vs24_up, woE25_extraVs96_up	wE25_96vs24_up	NA	7.8155	7.61936	7.62573	11.1537	11.3104	11.582	12.757	13.1441	8.37523	8.10273	7.9112	13.163	13.3094	13.1594	12.4019	12.8709	12.1998
LPP_RS05020	lpp1003	WP_011213366.1	hypothetical protein	NA	-	3125	NA	NA	NA	Uncharacterised	NA	NA	NA	woE25_extraVs96_down	wE25_96vs24_down	NA	5.03377	4.79284	5.10441	4.41888	4.30537	3.15869	3.13293	2.64975	5.00168	4.92615	5.15632	3.33757	3.4257	3.61736	3.27445	3.31345	3.42834
LPP_RS05025	lpp1004	WP_011213367.1	GTPase Era	NA	+	935	era	GTPase	NA	GTPase Era	PduV-EutP,GTP_EFTU,AIG1,FeoB_N,KH_2,MMR_HSR1	NA	GO:0005525,GO:0005737,GO:0003924,GO:0042274,GO:0070181,GO:0005886	woE25_96vs24_up, woE25_extraVs96_up	wE25_96vs24_up	NA	5.19263	4.99384	5.24655	6.53021	6.8036	8.27184	8.0352	8.76173	5.33823	5.10252	5.0578	7.10318	7.06896	6.74348	7.79976	7.64867	7.22152
LPP_RS05030	lpp1005	WP_011213368.1	DNA repair protein RecO	NA	+	689	recO	DNA repair protein RecO (recombination protein O)	map03440	Recombination O	RecO_N,RecO_C	NA	GO:0006281,GO:0006310	woE25_extraVs96_up	wE25_96vs24_up	NA	5.55318	5.46796	5.75255	6.46059	6.5372	7.55122	7.81534	8.34997	5.80088	5.50697	5.62293	6.89635	6.90445	6.75718	7.38437	7.58537	7.3459
LPP_RS05035	lpp1006	WP_011213369.1	hypothetical protein	NA	-	1175	NA	NA	NA	Uncharacterised	DUF5617	yes	NA	woE25_96vs24_down	wE25_96vs24_down	NA	4.44514	4.08532	4.29346	3.43034	3.18873	2.98706	2.69668	3.04076	4.57495	4.50815	4.40178	3.2084	3.22895	3.57607	3.22374	3.26446	3.35355
LPP_RS05040	lpp1007	WP_011213370.1	GALA protein	NA	-	887	NA	NA	NA	Ran GTPase-activating ( ) involved in mRNA processing and transport	LRR_6,LRR_6,LRR_6	yes	NA	const	wE25_extraVs96_up	NA	2.71366	2.65759	2.603	2.72248	3.00255	2.90628	2.44722	2.80556	2.76267	2.93404	2.77531	2.87658	3.10104	2.86201	4.22844	3.67012	3.77342
LPP_RS05045	lpp1008	WP_080019932.1	pyridoxine 5'-phosphate synthase	NA	+	806	pdxJ	pyridoxine 5-phosphate synthase [EC:2.6.99.2]	map00750	pyridoxine 5 -phosphate synthase	PdxJ	NA	GO:0008615,GO:0005737,GO:0033856	woE25_extraVs96_up	wE25_96vs24_up	NA	6.05205	5.99247	6.1939	6.23431	6.19337	7.12671	7.37071	7.44828	5.86754	5.83669	5.83337	6.99964	7.06716	6.94338	7.23487	7.24273	7.24413
LPP_RS05050	lpp1009	WP_011213372.1	2-oxoglutarate ferredoxin oxidoreductase subunit alpha	NA	+	1817	korA	2-oxoglutarate/2-oxoacid ferredoxin oxidoreductase subunit alpha [EC:1.2.7.3 1.2.7.11]	map00720,map00020,map00010,map01200,map00650,map00620	2-oxoglutarate ferredoxin oxidoreductase subunit alpha	PFOR_II,POR,POR_N	NA	GO:0047553,GO:0055114	const	const	NA	6.94644	6.86516	7.18678	7.10128	6.95876	6.36053	6.64177	6.34609	6.3696	6.3852	6.54476	7.04469	6.94505	6.92132	6.26271	6.21994	6.31608
LPP_RS05055	lpp1010	WP_080019933.1	2-oxoacid:ferredoxin oxidoreductase subunit beta	NA	+	992	korB	2-oxoglutarate/2-oxoacid ferredoxin oxidoreductase subunit beta [EC:1.2.7.3 1.2.7.11]	map00010,map01200,map00620,map00720,map00650,map00020	2-oxoacid:ferredoxin oxidoreductase subunit beta	TPP_enzyme_C	NA	GO:0030976,GO:0047553,GO:0055114	woE25_extraVs96_down	wE25_extraVs96_down	NA	7.53558	7.81571	7.82302	7.37727	7.29255	6.08434	6.34378	6.08778	7.16467	7.481	7.50867	7.22702	7.49344	7.79877	6.05458	6.36217	6.06312
LPP_RS05060	lpp1011	WP_010946684.1	BAX inhibitor protein	NA	-	674	yccA	modulator of FtsH protease	NA	modulator of protease	Bax1-I	NA	GO:0006508,GO:0016021,GO:0008233	woE25_96vs24_up, woE25_extraVs96_up	wE25_96vs24_up	NA	10.0674	10.096	10.225	11.7209	11.7679	12.6877	13.3427	13.8396	10.6074	10.7075	10.4851	12.4688	12.176	11.8352	12.3216	12.5697	12.074
LPP_RS05065	lpp1012	WP_011213374.1	apolipoprotein acyltransferase	NA	+	806	NIT1	deaminated glutathione amidase [EC:3.5.1.128]	NA	(R)-stereoselective amidase	CN_hydrolase	NA	GO:0016810,GO:0016746,GO:0006807	woE25_96vs24_up, woE25_extraVs96_up	wE25_96vs24_up	NA	4.24444	4.0633	4.0091	5.6988	5.56487	7.22214	7.6577	7.74784	4.51888	4.36425	4.24331	6.89792	6.81305	6.54988	7.07189	7.37498	7.23002
LPP_RS05070	lpp1013	WP_011213375.1	metalloprotease TldD	NA	+	1442	tldD	TldD protein	NA	protease	PmbA_TldD	NA	GO:0006508,GO:0008237	const	wE25_96vs24_up	NA	6.77246	6.60637	6.53428	7.06874	6.90276	6.55907	7.32252	7.45764	6.63832	6.73663	6.60522	7.79598	7.8415	7.77093	6.99101	7.33179	7.05031
LPP_RS05075	lpp1014	WP_011213376.1	phosphoesterase	NA	+	878	NA	NTE family protein	NA	NTE family rssA	Patatin	NA	GO:0006629	const	wE25_extraVs96_down	NA	7.10264	7.27069	7.37779	6.92577	6.85224	5.94794	6.72036	6.77824	6.91933	7.25014	7.18435	7.34687	7.55146	7.71683	6.49911	6.5923	6.46825
LPP_RS05080	lpp1015	WP_011213377.1	AMP-binding protein	NA	+	1667	NA	NA	NA	long-chain-fatty-acid-- ligase 15	AMP-binding	NA	GO:0001676,GO:0004467	const	wE25_96vs24_up	NA	6.73678	7.11597	7.06301	7.95726	7.87103	8.20659	8.41137	8.35324	6.33799	6.97489	7.20787	8.00128	7.97457	8.1469	7.4923	7.54455	7.35119
LPP_RS05085	lpp1016	WP_011213378.1	transcription-repair coupling factor	NA	-	3461	mfd	transcription-repair coupling factor (superfamily II helicase) [EC:3.6.4.-]	map03420	transcription-repair-coupling factor	ResIII,Helicase_C,DEAD,CarD_CdnL_TRCF,UvrB_inter,TRCF	NA	GO:0005524,GO:0005737,GO:0000716,GO:0006355,GO:0004386,GO:0003684	woE25_96vs24_down, woE25_extraVs96_down	wE25_96vs24_down	NA	5.48096	5.49789	5.5445	4.01137	3.9523	1.8782	2.07906	1.39331	4.46102	4.41094	4.6337	1.93142	1.87779	2.23699	1.14207	1.42247	1.61265
LPP_RS05090	lpp1017	WP_011213379.1	DNA recombination protein RmuC	NA	-	1262	rmuC	DNA recombination protein RmuC	NA	DNA recombination rmuC	RmuC	NA	GO:0016021	woE25_extraVs96_down	wE25_96vs24_down, wE25_extraVs96_down	NA	5.36487	5.05767	5.3895	5.26625	5.26622	2.8014	2.96321	2.12573	5.04404	5.38012	5.63226	4.24326	3.67556	4.05111	2.84234	2.84918	3.14693
LPP_RS05095	lpp1018	WP_011213380.1	DUF4785 domain-containing protein	NA	-	1178	NA	NA	NA	Uncharacterised	DUF4785	NA	NA	woE25_extraVs96_down	wE25_96vs24_down	NA	6.58767	6.05764	6.15452	6.6815	6.59226	4.51555	4.58652	3.90493	6.87759	6.75423	6.66174	5.1659	4.65843	4.57903	3.9872	4.24119	4.61011
LPP_RS05100	lpp1019	WP_080019934.1	hypothetical protein	NA	-	905	NA	NA	NA	Uncharacterised	NA	NA	NA	woE25_96vs24_up, woE25_extraVs96_down	wE25_96vs24_down, wE25_extraVs96_up	NA	3.60052	3.35413	3.45517	4.47518	4.78406	4.16231	3.72352	3.04568	4.49333	4.4375	4.05447	3.117	2.70664	2.90479	3.69828	3.75361	3.67196
LPP_RS05105	lpp1020	WP_072356122.1	NAD-dependent DNA ligase LigA	NA	+	2051	E6.5.1.2	DNA ligase (NAD+) [EC:6.5.1.2]	map03420,map03410,map03030,map03430	DNA ligase	HHH_5,HHH_5,DNA_ligase_ZBD,BRCT,HHH_2,DNA_ligase_OB,DNA_ligase_aden	NA	GO:0003677,GO:0006281,GO:0003911,GO:0046872,GO:0006260,GO:0006266	const	wE25_96vs24_down	NA	5.42103	5.15863	5.31572	4.90979	4.81119	4.26332	4.5041	3.73749	4.82657	4.74329	4.78623	3.56269	3.53588	4.02624	4.12911	3.74002	4.43418
LPP_RS05110	lpp1021	WP_029345059.1	peptide ABC transporter substrate-binding protein	NA	+	2183	NA	NA	NA	Hemin-binding lipo	SBP_bac_5	NA	NA	woE25_96vs24_down	wE25_96vs24_down	NA	5.20906	5.60211	5.54348	4.57194	4.37714	3.76892	3.87245	3.20092	4.96464	5.0851	5.33012	3.65916	3.74766	4.17156	3.89255	3.76131	4.01067
LPP_RS05115	lpp1022	WP_011213384.1	peptide ABC transporter permease	NA	+	977	ABC.PE.P	peptide/nickel transport system permease protein	map02024	Dipeptide transport system permease dppB	BPD_transp_1	NA	GO:0016021,GO:0072511,GO:0035444,GO:0005886,GO:0015413	woE25_extraVs96_down	const	NA	4.779	4.82447	4.55451	4.63918	4.46179	3.38476	3.54437	3.04272	4.21823	4.46053	4.59562	3.86183	3.92579	4.46506	3.36672	3.12857	3.53147
LPP_RS05120	lpp1023	WP_072363879.1	peptide ABC transporter permease	NA	+	1373	ABC.PE.P1	peptide/nickel transport system permease protein	map02024	Glutathione transport system permease gsiD	BPD_transp_1	NA	GO:0016021,GO:0006810,GO:0005886	woE25_extraVs96_down	wE25_extraVs96_down	NA	4.98659	5.02045	4.6889	4.57745	4.4659	3.22043	3.09509	2.78117	4.40945	4.70322	5.03599	3.90423	3.89195	4.15962	2.80035	3.0162	3.27796
LPP_RS05125	lpp1024	WP_011213386.1	DNA polymerase III subunit alpha	NA	+	3446	dnaE	DNA polymerase III subunit alpha [EC:2.7.7.7]	map03030,map03430,map00230,map03440,map00240	DNA polymerase III subunit alpha	tRNA_anti-codon,HHH_6,PHP,DNA_pol3_finger,DNA_pol3_alpha	NA	GO:0003677,GO:0008408,GO:0090305,GO:0003887,GO:0005737,GO:0006260,GO:0071897	woE25_96vs24_down, woE25_extraVs96_down	wE25_96vs24_down	NA	6.22494	6.36548	6.24941	5.18735	5.04367	3.5011	3.72061	3.06026	5.87211	5.97966	6.12281	4.11416	3.91238	4.3292	3.44611	3.45699	3.98801
LPP_RS05130	lpp1025	WP_011213387.1	hypothetical protein	NA	-	1241	NA	NA	NA	Uncharacterised	NA	NA	GO:0016021	woE25_96vs24_up	wE25_96vs24_up	NA	5.16462	4.77052	4.99667	7.20749	7.02773	7.67736	7.39751	6.62102	6.57648	6.34486	6.20243	8.574	8.26207	7.8451	9.05416	9.22996	8.95202
LPP_RS05135	lpp1026	WP_011946055.1	decaprenyl-phosphate phosphoribosyltransferase	NA	+	884	NA	NA	NA	phosphoribose diphosphate:decaprenyl-phosphate phosphoribosyltransferase	UbiA	NA	GO:0016757,GO:0004659,GO:0016021	woE25_extraVs96_up	wE25_extraVs96_up	NA	3.24795	3.53388	3.29697	3.68496	3.89127	6.83307	6.43863	5.85187	3.74863	3.55947	3.50314	4.51578	3.84686	4.1467	6.24041	5.97022	6.53572
LPP_RS05140	lpp1027	WP_011213389.1	hypothetical protein	NA	+	1547	NA	NA	NA	Uncharacterised	NA	NA	NA	const	const	NA	3.59676	3.44525	3.55434	4.12227	4.14334	3.8336	3.84211	3.1961	3.23056	3.43733	3.34514	3.68438	3.52663	3.51059	3.564	3.14363	3.64698
LPP_RS05145	lpp1028	WP_015444687.1	polysaccharide biosynthesis protein	NA	+	1877	NA	NA	NA	UDP-glucose 4-epimerase	CoA_binding,3Beta_HSD,PglD_N,RmlD_sub_bind,GDP_Man_Dehyd,CoA_binding_3,Epimerase,Polysacc_synt_2	NA	GO:0003978,GO:0016021	woE25_extraVs96_down	wE25_96vs24_down	NA	5.99767	5.81808	5.52435	5.16361	5.05012	4.08063	4.38029	3.53834	5.23731	5.49609	5.45123	4.14739	4.00684	4.06633	3.88851	3.92463	4.29521
LPP_RS05150	lpp1029	WP_072363881.1	hypothetical protein	NA	-	593	NA	NA	NA	Uncharacterised	NA	yes	NA	woE25_96vs24_up, woE25_extraVs96_up	wE25_96vs24_up	NA	4.85147	4.82862	5.08096	10.3528	10.0416	11.6645	12.5092	13.0599	5.06111	5.07051	5.07952	11.0543	10.4212	9.68741	11.1855	11.6517	10.8969
LPP_RS05155	lpp1030	WP_011213392.1	hypothetical protein	NA	-	1694	NA	NA	NA	Uncharacterised	NA	yes	NA	woE25_96vs24_up	wE25_96vs24_up	NA	5.24882	5.06385	5.35294	6.47568	6.85854	7.21915	7.23927	7.61598	5.45241	5.10008	4.88734	7.07366	7.33599	7.1561	6.9027	7.15957	6.63145
LPP_RS05160	lpp1031	WP_011213393.1	hypothetical protein	NA	+	740	NA	NA	NA	Uncharacterised	NA	yes	NA	woE25_96vs24_up	wE25_96vs24_up	NA	5.4665	5.51642	5.34379	6.85678	6.90731	6.77843	6.70142	6.11165	7.23404	7.05406	6.88709	8.5672	8.60731	8.86986	8.10393	8.15843	7.94857
LPP_RS05165	lpp1032	WP_010946705.1	amino acid permease	NA	-	1463	TC.AAT	amino acid transporter, AAT family	NA	Lysine-specific permease	AA_permease_2,AA_permease	NA	GO:0016021,GO:0015171,GO:0003333	woE25_extraVs96_down	wE25_96vs24_down	NA	5.15506	4.73411	4.77715	4.27069	4.10266	2.58819	2.33766	2.05649	4.18907	3.76768	3.76572	1.7268	1.36914	2.21185	1.96511	1.89247	2.21252
LPP_RS05170	lpp1033	WP_011213394.1	multidrug DMT transporter permease	NA	+	1145	ENTPD1_3_8	apyrase [EC:3.6.1.5]	map00240,map00230	Golgi nucleoside diphosphatase	GDA1_CD39,GDA1_CD39	NA	GO:0016787	woE25_96vs24_up	wE25_extraVs96_up	NA	2.51738	2.42746	2.45915	3.69508	3.49584	4.13591	3.59598	3.16184	2.76413	2.34777	2.60876	2.77764	2.36728	3.13616	3.92545	3.7591	3.68672
LPP_RS05175	lppt14	NA	tRNA-Thr	NA	+	72	NA	NA	NA	NA	NA	NA	NA	not detected	not detected	NA	NA	NA	NA	NA	NA	NA	NA	NA	NA	NA	NA	NA	NA	NA	NA	NA	NA
LPP_RS05180	lpp1034	WP_011213395.1	hypothetical protein	NA	+	311	NA	NA	NA	proline hydroxylase	NA	NA	GO:0016491,GO:0055114	woE25_extraVs96_up	const	NA	4.73382	4.27449	4.33952	4.33735	4.34206	5.41202	5.25104	5.21096	4.58907	4.44606	4.86061	5.87219	5.35399	4.7592	6.17903	6.13863	5.67893
LPP_RS05185	lpp1035	WP_011213396.1	ISL3 family transposase ISLpn11	NA	-	1175	NA	NA	NA	Transposase and inactivated derivatives	HTH_Tnp_ISL3,zf-ISL3,DDE_Tnp_ISL3	NA	NA	not detected	not detected	NA	NA	NA	NA	NA	NA	NA	NA	NA	NA	NA	NA	NA	NA	NA	NA	NA	NA
LPP_RS05190	lpp1036	NA	pseudo gene/proline hydroxylase	NA	+	506	NA	NA	NA	NA	NA	NA	NA	woE25_extraVs96_up	wE25_96vs24_down, wE25_extraVs96_up	NA	3.29275	2.94948	3.19896	2.77989	2.87175	4.38541	4.14502	3.79231	3.12271	3.06836	3.28527	2.79222	3.05487	2.48404	4.4392	3.98193	4.58321
LPP_RS05195	lpp1037	WP_011213398.1	hypothetical protein	NA	+	1067	NA	NA	NA	Uncharacterised	NA	NA	NA	const	const	NA	3.19174	3.00252	3.2878	3.66476	3.43187	4.30511	3.98094	4.18294	3.26682	3.15007	3.44479	3.76826	2.91301	2.73558	3.84593	3.53752	3.32638
LPP_RS05200	lpp1038	WP_011213399.1	DUF159 family protein	NA	+	668	NA	NA	NA	Uncharacterised ACR%2C COG2135	SRAP	NA	GO:0016787	woE25_96vs24_up, woE25_extraVs96_up	wE25_96vs24_up, wE25_extraVs96_up	NA	3.15288	3.13743	3.11848	4.51398	4.40161	6.77509	6.97662	7.50364	3.33749	2.82075	2.64328	5.25859	4.34454	3.81609	6.13456	6.16992	5.69449
LPP_RS05205	lpp1039	WP_010946963.1	SOS response transcriptional regulator	NA	+	506	umuD	DNA polymerase V [EC:3.4.21.-]	NA	DNA polymerase V subunit	Peptidase_S24	NA	GO:0003677,GO:0006281,GO:0006355,GO:0009432,GO:0016787	woE25_96vs24_up, woE25_extraVs96_up	wE25_96vs24_up	NA	2.8821	3.00049	3.12001	3.84277	3.81235	4.95418	4.83093	5.20671	3.12271	2.89705	3.28527	4.37874	3.82779	4.16547	4.62871	4.86741	4.59728
LPP_RS05210	lpp1040	WP_011213400.1	hypothetical protein	NA	+	1277	umuC	DNA polymerase V	NA	DNA polymerase V subunit	IMS_C,DUF4113,IMS	NA	GO:0006281,GO:0003684,GO:0016787	woE25_96vs24_up, woE25_extraVs96_up	wE25_96vs24_up	NA	1.92102	1.93808	2.18364	2.97947	2.7365	3.54168	4.10428	4.04737	1.5248	2.02432	2.09742	3.78046	3.76848	3.45597	3.82032	3.54964	3.59745
LPP_RS05215	lpp1042	WP_011213402.1	hypothetical protein	NA	-	842	NA	NA	NA	Uncharacterised	NA	NA	NA	woE25_extraVs96_down	wE25_96vs24_down	NA	3.56932	3.68129	3.5105	2.824	3.03643	2.10129	2.22912	2.02497	3.68858	3.28453	3.67877	1.9129	2.45932	2.78191	2.3086	2.16792	2.17767
LPP_RS05220	lpp1043	WP_011213403.1	hypothetical protein	NA	+	497	NA	NA	NA	Uncharacterised	NA	NA	NA	woE25_96vs24_up, woE25_extraVs96_up	wE25_extraVs96_up	NA	2.95473	2.62441	2.84633	3.35842	3.11455	4.58259	4.25785	4.22941	3.48892	3.5518	2.87323	3.1812	3.08076	2.81136	4.94818	4.8753	4.62317
LPP_RS05225	lpp1044	WP_011213404.1	antirestriction protein	NA	-	506	NA	NA	NA	antirestriction	ArdA	NA	NA	woE25_96vs24_down, woE25_extraVs96_down	wE25_96vs24_down	NA	4.11482	4.57587	4.45273	3.26997	3.44387	2.64662	2.74478	2.71014	4.42326	4.38614	4.44363	3.53012	3.05487	3.03467	2.6354	3.21523	3.33803
LPP_RS05230	lpp1045	WP_011213405.1	single-stranded DNA-binding protein	NA	-	422	ssb	single-strand DNA-binding protein	map03030,map03440,map03430	Helix-destabilizing	SSB	NA	GO:0006260,GO:0003697	woE25_96vs24_down, woE25_extraVs96_down	wE25_96vs24_down	NA	4.61813	4.9353	4.71463	3.68343	3.80707	3.21157	3.05322	3.16063	4.98324	4.62627	5.11824	3.87226	3.4559	3.77848	3.39137	3.41978	3.49572
LPP_RS05235	lpp1046	WP_011213406.1	hypothetical protein	NA	-	194	NA	NA	NA	Uncharacterised	NA	NA	NA	woE25_96vs24_down	wE25_96vs24_down	NA	5.47754	5.74156	5.371	4.44728	4.66025	4.06304	4.57219	4.28181	5.40468	5.12692	5.44101	4.82822	4.28394	4.63018	4.5939	4.59831	4.75424
LPP_RS05240	lpp1047	WP_011213407.1	hypothetical protein	NA	+	293	NA	NA	NA	Uncharacterised	NA	NA	NA	woE25_96vs24_up	wE25_96vs24_up	NA	7.0962	6.9002	6.70787	8.20789	8.07136	7.83582	7.52867	7.00985	7.14059	7.48686	7.62235	9.3591	9.15331	9.60054	8.41065	8.46815	8.40748
LPP_RS05245	lpp1048	WP_072363883.1	integrase	NA	-	923	NA	NA	NA	Phage integrase%2C N-terminal	Integrase_1,Phage_int_SAM_2	NA	GO:0003677,GO:0006310,GO:0015074	not detected	not detected	NA	NA	NA	NA	NA	NA	NA	NA	NA	NA	NA	NA	NA	NA	NA	NA	NA	NA
LPP_RS05250	lpp1049	WP_014326870.1	integrase	NA	-	809	NA	NA	NA	Phage integrase%2C N-terminal	Phage_int_SAM_2	NA	NA	not detected	not detected	NA	NA	NA	NA	NA	NA	NA	NA	NA	NA	NA	NA	NA	NA	NA	NA	NA	NA
LPP_RS05255	lpp1050	WP_011213410.1	DUF4760 domain-containing protein	NA	+	644	NA	NA	NA	Uncharacterised	DUF4760	NA	GO:0016021	woE25_96vs24_up, woE25_extraVs96_up	wE25_96vs24_up, wE25_extraVs96_up	NA	2.43589	2.60156	2.13664	4.91877	4.57224	7.68621	7.8418	8.05218	2.32855	2.60852	2.30648	5.74756	5.04319	4.26351	7.01905	7.27221	6.56511
LPP_RS05260	lpp1051	WP_011213411.1	hypothetical protein	NA	-	311	NA	NA	NA	Uncharacterised	NA	NA	NA	woE25_96vs24_up, woE25_extraVs96_up	wE25_96vs24_up, wE25_extraVs96_up	NA	3.67634	3.23295	3.52267	7.59007	7.5275	9.69766	10.1541	10.6536	3.91783	3.82344	4.17476	8.0262	7.00574	7.0535	9.07861	9.28517	8.57815
LPP_RS05265	NA	WP_014326871.1	hypothetical protein	NA	-	260	NA	NA	NA	Type IV secretory pathway%2C 4 components	NA	NA	GO:0016021	not detected	not detected	NA	NA	NA	NA	NA	NA	NA	NA	NA	NA	NA	NA	NA	NA	NA	NA	NA	NA
LPP_RS05270	lpp1053	WP_011213412.1	hypothetical protein	NA	+	284	NA	NA	NA	Uncharacterised	NA	NA	NA	const	const	NA	4.08981	4.26391	3.81123	3.7419	3.9219	4.12235	3.71338	3.81777	4.29628	4.35915	3.82373	3.87738	3.56168	3.74869	4.22935	3.99113	3.74559
LPP_RS05275	lpp1054	WP_011213413.1	hypothetical protein	NA	-	935	NA	NA	NA	Uncharacterised	NA	NA	GO:0016021	woE25_96vs24_up, woE25_extraVs96_up	wE25_96vs24_up, wE25_extraVs96_up	NA	3.0112	3.01653	3.02601	4.2728	4.19482	5.27497	5.36084	5.30904	4.09572	3.86146	3.53775	5.03184	4.7199	4.36567	5.84825	5.74925	5.45908
LPP_RS05280	lpp1055	WP_011213414.1	conjugative coupling factor TraD%2C PFGI-1 class	NA	-	1979	NA	NA	NA	Type IV secretory pathway%2C 4 components	TrwB_AAD_bind,TraG-D_C	NA	GO:0016021	woE25_96vs24_down	wE25_96vs24_down	NA	2.14725	2.1113	2.00546	0.941089	1.3096	0.679061	1.07531	0.931172	2.07955	2.32948	2.15397	0.519251	1.35333	1.27954	1.07572	1.00322	0.700094
LPP_RS05285	lpp1056	WP_011213415.1	hypothetical protein	NA	-	329	NA	NA	NA	Uncharacterised	NA	NA	GO:0016021	not detected	not detected	NA	NA	NA	NA	NA	NA	NA	NA	NA	NA	NA	NA	NA	NA	NA	NA	NA	NA
LPP_RS05290	lpp1057	WP_011213416.1	conjugal transfer protein TraG	NA	-	1553	NA	NA	NA	%2C N-terminal region	TraG_N	NA	GO:0016021	woE25_extraVs96_down	wE25_96vs24_down, wE25_extraVs96_down	NA	2.02256	2.48456	2.00042	1.74496	1.82602	1.2761	1.12693	1.28089	2.269	2.15931	2.10487	1.42628	1.57615	1.62925	1.0753	1.21319	1.15272
LPP_RS05295	lpp1058	WP_011213417.1	integrating conjugative element protein	NA	-	1367	NA	NA	NA	integrating conjugative element %2C PFL_4711 family	NA	NA	NA	woE25_96vs24_down	wE25_96vs24_down, wE25_extraVs96_down	NA	2.36598	2.32779	2.2408	1.55471	1.51393	1.51587	1.68404	1.32585	2.27274	2.31003	2.13314	1.7215	1.09876	1.8133	1.14143	1.06913	1.17951
LPP_RS05300	lpp1059	WP_011213418.1	integrating conjugative element protein	NA	-	974	NA	NA	NA	integrating conjugative element %2C PFL_4710 family	TraU	NA	NA	woE25_96vs24_down	wE25_96vs24_down, wE25_extraVs96_down	NA	2.1572	2.66081	2.4002	1.59113	1.84676	1.56021	1.54166	1.48859	2.12913	2.54137	2.24876	1.36107	1.58778	2.08989	1.43328	1.46297	1.49202
LPP_RS05305	lpp1060	WP_014326875.1	conjugative transfer ATPase	NA	-	2753	NA	NA	NA	conjugal transfer ATP-binding	DUF87,TraC_F_IV	NA	NA	woE25_96vs24_down	wE25_96vs24_down, wE25_extraVs96_down	NA	1.94624	2.06319	2.1025	1.00624	1.14949	0.362298	0.909438	0.840476	1.67722	1.96378	1.97979	0.911054	0.8771	1.29978	0.459692	0.311942	0.276233
LPP_RS05310	lpp1061	WP_072364021.1	hypothetical protein	NA	-	323	NA	NA	NA	conjugative transfer region lipo	NA	NA	NA	not detected	not detected	NA	NA	NA	NA	NA	NA	NA	NA	NA	NA	NA	NA	NA	NA	NA	NA	NA	NA
LPP_RS05315	lpp1062	WP_011213421.1	integrating conjugative element protein	NA	-	1259	NA	NA	NA	integrating conjugative element %2C PFL_4705 family	NA	NA	NA	woE25_96vs24_down	wE25_96vs24_down, wE25_extraVs96_down	NA	1.61377	2.3231	2.14123	1.59358	1.47648	1.18993	1.38161	1.44458	1.94483	2.24952	2.17685	1.33251	1.41336	1.32754	1.19739	1.09269	1.12173
LPP_RS05320	lpp1063	WP_072363885.1	integrating conjugative element protein	NA	-	836	NA	NA	NA	integrating conjugative element %2C PFL_4704 family	DUF3438,DUF3438	NA	NA	woE25_96vs24_down	wE25_96vs24_down	NA	2.45698	2.8479	2.36834	2.00992	1.79574	1.70424	1.81758	1.98578	2.24671	2.67884	2.53851	1.92322	1.8082	1.58149	1.85087	1.58149	1.88895
LPP_RS05325	lpp1064	WP_011213423.1	hypothetical protein	NA	-	656	NA	NA	NA	integrating conjugative element %2C PFL_4703 family	DUF2895	NA	GO:0016021	not detected	not detected	NA	NA	NA	NA	NA	NA	NA	NA	NA	NA	NA	NA	NA	NA	NA	NA	NA	NA
LPP_RS05330	lpp1065	WP_011213424.1	hypothetical protein	NA	-	362	NA	NA	NA	conjugative transfer region	DUF3487	NA	GO:0016021	woE25_96vs24_up	wE25_96vs24_up, wE25_extraVs96_down	NA	7.95718	8.32772	7.76909	9.17362	9.18704	8.90553	9.4009	9.75814	7.59062	8.01657	7.62241	9.55512	9.42595	9.36469	8.32251	8.54353	8.21348
LPP_RS05335	lpp1066	WP_011213425.1	hypothetical protein	NA	-	365	NA	NA	NA	Uncharacterised	NA	NA	GO:0016021	woE25_extraVs96_down	wE25_96vs24_down	NA	3.65259	4.10941	3.90595	3.33824	3.74841	3.04879	3.01319	3.23089	3.68685	4.34399	3.98228	3.26346	3.19967	3.25671	3.21992	2.97417	3.1389
LPP_RS05340	lpp1067	WP_011213426.1	hypothetical protein	NA	-	266	NA	NA	NA	Uncharacterised	NA	NA	GO:0016021	not detected	not detected	NA	NA	NA	NA	NA	NA	NA	NA	NA	NA	NA	NA	NA	NA	NA	NA	NA	NA
LPP_RS05345	lpp1068	WP_011213427.1	hypothetical protein	NA	-	326	NA	NA	NA	Uncharacterised	Plasmid_RAQPRD	NA	NA	not detected	not detected	NA	NA	NA	NA	NA	NA	NA	NA	NA	NA	NA	NA	NA	NA	NA	NA	NA	NA
LPP_RS05350	lpp1069	WP_011213428.1	integrating conjugative element membrane protein	NA	-	632	NA	NA	NA	integrating conjugative element membrane %2C PFL_4697 family	DUF4400	NA	GO:0016021	not detected	not detected	NA	NA	NA	NA	NA	NA	NA	NA	NA	NA	NA	NA	NA	NA	NA	NA	NA	NA
LPP_RS05355	lpp1070	WP_011213429.1	integrating conjugative element protein	NA	-	431	NA	NA	NA	integrating conjugative element %2C PFL_4695 family	DUF2859	NA	NA	not detected	not detected	NA	NA	NA	NA	NA	NA	NA	NA	NA	NA	NA	NA	NA	NA	NA	NA	NA	NA
LPP_RS05360	lpp1071	WP_011213430.1	integrating conjugative element protein	NA	-	821	NA	NA	NA	integrating conjugative element %2C PFL_4693 family	NA	NA	NA	not detected	not detected	NA	NA	NA	NA	NA	NA	NA	NA	NA	NA	NA	NA	NA	NA	NA	NA	NA	NA
LPP_RS05365	lpp1072	WP_011213431.1	hypothetical protein	NA	-	584	NA	NA	NA	Uncharacterised	NA	NA	GO:0016021	not detected	not detected	NA	NA	NA	NA	NA	NA	NA	NA	NA	NA	NA	NA	NA	NA	NA	NA	NA	NA
LPP_RS05370	lpp1073	WP_011213432.1	hypothetical protein	NA	-	413	pilL	type IV pili sensor histidine kinase and response regulator	map02020	integrating conjugative element %2C PFGI-1 class	NA	NA	NA	not detected	not detected	NA	NA	NA	NA	NA	NA	NA	NA	NA	NA	NA	NA	NA	NA	NA	NA	NA	NA
LPP_RS05375	lpp1074	WP_011213433.1	carbon storage regulator	NA	-	218	csrA	carbon storage regulator	map02026,map02025,map05111,map02020	Carbon storage regulator homolog	CsrA	NA	GO:0006109,GO:0003723,GO:0006402	not detected	not detected	NA	NA	NA	NA	NA	NA	NA	NA	NA	NA	NA	NA	NA	NA	NA	NA	NA	NA
LPP_RS05380	NA	WP_021437037.1	hypothetical protein	NA	-	359	NA	NA	NA	Uncharacterised	NA	NA	NA	not detected	not detected	NA	NA	NA	NA	NA	NA	NA	NA	NA	NA	NA	NA	NA	NA	NA	NA	NA	NA
LPP_RS05385	lpp1076	WP_011213435.1	hypothetical protein	NA	-	902	NA	NA	NA	Uncharacterised	NA	NA	NA	not detected	not detected	NA	NA	NA	NA	NA	NA	NA	NA	NA	NA	NA	NA	NA	NA	NA	NA	NA	NA
LPP_RS05390	lpp1077	WP_011213436.1	transcriptional regulator	NA	+	254	NA	NA	NA	Helix-turn-helix	HTH_31,HTH_19,HTH_3	NA	GO:0043565	woE25_96vs24_up, woE25_extraVs96_up	wE25_extraVs96_up	NA	4.21376	3.9948	3.78107	4.49969	4.67925	6.85426	6.33591	6.47643	4.41894	3.89136	4.11501	4.68069	4.3152	3.77977	6.08721	5.9144	5.79981
LPP_RS05395	lpp1078	WP_042233767.1	DNA cytosine methyltransferase	NA	+	992	DNMT1	DNA (cytosine-5)-methyltransferase 1 [EC:2.1.1.37]	map00270	Modification methylase	DNA_methylase,DNA_methylase	NA	GO:0003886,GO:0090116,GO:0009307	woE25_extraVs96_up	const	NA	4.71683	4.70388	4.65662	5.71584	5.48934	6.81285	6.56147	6.78704	5.25286	5.00285	5.01063	5.49154	5.36272	5.29734	6.21904	6.07673	6.15574
LPP_RS05400	lpp1079	WP_011213438.1	hypothetical protein	NA	-	743	NA	NA	NA	Uncharacterised	NA	NA	NA	woE25_96vs24_up, woE25_extraVs96_up	const	NA	3.62	3.74437	3.56128	4.43031	4.60842	5.80482	5.21119	5.56205	4.65901	4.33698	4.317	4.71796	4.94818	4.36675	5.58364	5.48446	5.49566
LPP_RS05405	lpp1080	WP_011213439.1	very short patch repair endonuclease	NA	-	455	vsr	DNA mismatch endonuclease, patch repair protein [EC:3.1.-.-]	NA	Very short patch repair	Vsr	NA	GO:0090305,GO:0004519,GO:0006298	woE25_extraVs96_up	wE25_extraVs96_up	NA	4.6245	5.1742	5.21816	4.43698	4.00571	6.17473	6.72729	7.10184	4.41164	5.13302	5.52059	5.5209	4.89852	4.83946	6.24893	6.27677	5.5873
LPP_RS05410	lpp1081	WP_011213440.1	hypothetical protein	NA	-	1058	NA	NA	NA	Uncharacterised	NA	NA	NA	woE25_96vs24_down, woE25_extraVs96_down	wE25_96vs24_down, wE25_extraVs96_down	NA	5.84583	5.91494	6.06769	3.72237	3.94738	2.01613	2.3793	2.34949	5.52365	6.17859	6.3726	3.31461	4.29776	4.55482	2.94581	3.13231	2.49126
LPP_RS05415	lpp1082	WP_011213441.1	MFS transporter	NA	-	1295	proP	MFS transporter, MHS family, proline/betaine transporter	NA	Proline porter II	Sugar_tr,MFS_1,Sugar_tr,MFS_1	NA	GO:0055085,GO:0022857,GO:0016021	woE25_extraVs96_down	wE25_96vs24_down	NA	5.1769	4.76201	4.86127	4.08431	4.1836	2.54132	2.14484	2.28626	5.09065	5.373	5.38829	4.10141	3.91477	4.14392	3.18132	3.41935	3.21326
LPP_RS05420	lpp1083	WP_011213442.1	polypeptide deformylase	NA	-	518	PDF	peptide deformylase [EC:3.5.1.88]	NA	peptide deformylase	Pep_deformylase	NA	GO:0005506,GO:0042586,GO:0006412	woE25_extraVs96_down	const	NA	5.258	4.87141	4.98829	4.54904	4.82863	3.02125	3.43848	3.25046	5.40812	5.59256	5.65655	4.74287	5.2678	4.32686	4.08549	3.84542	4.1991
LPP_RS05425	lpp1084	WP_021437039.1	hypothetical protein	NA	-	641	NA	NA	NA	Uncharacterised	NA	NA	NA	woE25_extraVs96_up	wE25_extraVs96_up	NA	3.57916	3.73768	3.85351	3.91051	4.03577	4.92428	4.85231	4.52482	4.04259	4.04495	4.10244	4.46986	4.31058	3.97311	5.69435	5.67348	5.70357
LPP_RS05430	lpp1085	WP_077356248.1	transcriptional regulator	NA	-	557	NA	NA	NA	transcriptional repressor	NA	NA	GO:0003677	const	wE25_extraVs96_up	NA	3.52969	3.17598	3.57244	3.70423	3.5013	3.65573	3.59441	3.14573	3.8571	3.9619	3.94517	4.04416	3.68925	3.73867	5.09723	4.38742	4.3269
LPP_RS05435	lpp1086	WP_011213445.1	hypothetical protein	NA	+	245	NA	NA	NA	Uncharacterised	NA	NA	NA	not detected	not detected	NA	NA	NA	NA	NA	NA	NA	NA	NA	NA	NA	NA	NA	NA	NA	NA	NA	NA
LPP_RS05440	lpp1087	WP_011213446.1	hypothetical protein	NA	+	218	alpA	prophage regulatory protein	NA	transcriptional regulator	Phage_AlpA	NA	NA	not detected	not detected	NA	NA	NA	NA	NA	NA	NA	NA	NA	NA	NA	NA	NA	NA	NA	NA	NA	NA
LPP_RS05445	lpp1088	WP_011213447.1	integrase	NA	-	1244	NA	NA	NA	prophage CPS-53 integrase	Arm-DNA-bind_3,Phage_integrase	NA	GO:0003677,GO:0006310,GO:0015074	const	const	NA	3.45902	3.31134	3.4281	3.48872	4.03037	4.4644	4.53594	4.68935	4.06512	3.77884	3.82417	3.6738	3.97273	3.77022	4.87095	4.41234	4.61258
LPP_RS05450	lpp1089	WP_011213448.1	nucleotidyltransferase	NA	+	1805	NA	NA	NA	streptomycin 3 -adenylyltransferase	Acetyltransf_1,DUF4111,Acetyltransf_3,GrpB	NA	GO:0009012,GO:0008080	const	wE25_96vs24_down	NA	3.31627	2.82281	3.25793	3.0799	2.74681	2.70385	2.67281	2.53737	3.74459	3.22838	3.18404	2.39948	1.48611	2.10486	2.63777	2.49744	2.36162
LPP_RS05455	lpp1090	WP_080019935.1	SAM-dependent methyltransferase	NA	+	611	NA	NA	NA	Cypemycin methyltransferase	NodS,MetW,CMAS,TehB,Methyltransf_12,Methyltransf_31,Methyltransf_23,Methyltransf_11,Methyltransf_25	NA	GO:0008168,GO:0032259	const	wE25_96vs24_down	NA	6.09652	5.97279	6.01592	5.11743	5.38516	4.78722	4.96415	4.90765	5.91235	6.02854	5.77349	4.01201	4.05632	4.21946	4.20052	4.03404	4.16239
LPP_RS05460	lpp1091	NA	pseudo gene/cell filamentation protein Fic	NA	+	1092	NA	NA	NA	NA	NA	NA	NA	const	const	NA	3.28027	3.3433	3.33219	4.04021	3.90175	4.56417	4.78917	5.03939	3.51326	2.93703	3.30369	4.08645	3.58951	3.25091	4.21091	4.14713	4.02961
LPP_RS05465	lpp1092	WP_025519449.1	N-acetyltransferase	NA	+	443	NA	NA	NA	Uncharacterised	Acetyltransf_10,Acetyltransf_1	NA	GO:0008080	const	const	NA	4.20186	4.03952	4.05601	3.94598	4.12124	4.5153	4.58337	4.72924	4.4502	4.09509	4.11347	4.20777	3.51273	3.9354	4.66439	4.20643	4.16908
LPP_RS05470	lpp1093	WP_072368696.1	beta-phosphoglucomutase	NA	+	713	NA	NA	NA	beta-phosphoglucomutase	Hydrolase_like,Hydrolase,HAD_2	NA	GO:0008152,GO:0008801,GO:0016787	woE25_96vs24_up, woE25_extraVs96_up	wE25_96vs24_up	NA	3.35446	3.11083	3.5079	6.04431	5.91294	7.90716	8.0995	8.68796	3.5774	3.60568	3.27635	6.85281	6.34221	6.22008	7.44195	7.45594	6.75304
LPP_RS05475	lpp1094	WP_011213453.1	hypothetical protein	NA	+	206	NA	NA	NA	Uncharacterised	NA	NA	NA	woE25_96vs24_up, woE25_extraVs96_up	wE25_96vs24_up	NA	4.02853	4.1382	3.94005	5.70159	5.58854	7.05087	7.81626	8.36041	3.97297	4.06688	3.9849	6.14111	6.25195	5.65717	6.88403	7.22806	6.44545
LPP_RS05480	lpp1095	WP_011213454.1	hypothetical protein	NA	+	458	NA	NA	NA	Uncharacterised	NA	NA	GO:0016021	woE25_96vs24_up, woE25_extraVs96_up	wE25_96vs24_up	NA	3.81202	3.99148	4.02403	6.97047	6.88616	7.29008	8.26456	8.64013	3.88199	4.21766	4.07965	7.91008	7.7826	7.36531	7.55875	7.67358	7.15203
LPP_RS05485	lpp1096	WP_011213455.1	sugar transporter	NA	+	602	NA	NA	NA	Exopolysaccharide synthesis%2C	ExoD	NA	GO:0016021,GO:0008643	woE25_96vs24_up, woE25_extraVs96_up	wE25_96vs24_up	NA	3.30297	3.32164	3.36764	5.606	5.80884	6.02365	6.76195	7.25358	3.79648	3.6825	3.78106	6.75511	7.11399	6.82558	6.19087	6.35259	5.90761
LPP_RS05490	NA	WP_021437040.1	hypothetical protein	NA	-	317	NA	NA	NA	Transposase and inactivated derivatives	DDE_Tnp_1_2	NA	NA	not detected	not detected	NA	NA	NA	NA	NA	NA	NA	NA	NA	NA	NA	NA	NA	NA	NA	NA	NA	NA
LPP_RS05495	NA	WP_021437041.1	hypothetical protein	NA	-	194	NA	NA	NA	Uncharacterised	NA	NA	NA	not detected	not detected	NA	NA	NA	NA	NA	NA	NA	NA	NA	NA	NA	NA	NA	NA	NA	NA	NA	NA
LPP_RS05500	NA	WP_021460098.1	hypothetical protein	NA	-	467	NA	NA	NA	Uncharacterised	NA	NA	NA	not detected	not detected	NA	NA	NA	NA	NA	NA	NA	NA	NA	NA	NA	NA	NA	NA	NA	NA	NA	NA
LPP_RS05510	lpp1100	WP_011213456.1	hypothetical protein	NA	+	4406	NA	NA	NA	Ankyrin repeats (3 copies)	NA	NA	NA	woE25_96vs24_up, woE25_extraVs96_up	wE25_96vs24_up	NA	4.11233	4.24474	4.00452	6.10225	6.27071	6.94603	7.2401	7.68986	3.95767	4.24057	3.92009	6.83503	7.37832	7.15303	6.74031	7.1211	6.54564
LPP_RS05515	lpp1101	WP_011213457.1	hypothetical protein	NA	+	968	NA	NA	NA	Uncharacterised	DrrA_P4M	yes	GO:0044161,GO:0043087,GO:0017137,GO:0009405	woE25_96vs24_up, woE25_extraVs96_up	wE25_96vs24_up	NA	2.93745	3.04479	3.17964	4.28195	3.90681	4.83793	5.05568	5.54388	3.27815	3.31448	2.91247	5.82816	6.04258	5.90703	5.33121	5.50857	5.25056
LPP_RS05520	lpp1102	WP_011213458.1	hypothetical protein	NA	+	1214	NA	NA	NA	Uncharacterised	NA	NA	GO:0016042,GO:0004806	const	const	NA	2.8319	2.52831	2.79763	2.9229	2.87584	2.50094	2.69109	2.86756	2.90571	3.03449	2.65908	2.26756	2.28286	3.00381	2.44511	2.34413	2.37681
LPP_RS05525	lpp1103	WP_011213459.1	hypothetical protein	NA	-	992	NA	NA	NA	phosphotransferase related to Ser Thr kinases	Choline_kinase,APH	NA	GO:0016310,GO:0016301	woE25_96vs24_up, woE25_extraVs96_up	wE25_96vs24_up, wE25_extraVs96_up	NA	1.95764	1.9254	1.74573	2.73651	2.04871	4.33753	4.23952	4.54012	1.63838	2.15002	2.09881	2.38365	2.76847	2.37143	3.56586	4.03263	3.50949
LPP_RS05530	lpp1104	WP_011213460.1	peptide-methionine (R)-S-oxide reductase	NA	+	503	NA	NA	NA	peptide methionine sulfoxide reductase	SelR	NA	GO:0030091,GO:0006979,GO:0008113,GO:0055114,GO:0033743	woE25_96vs24_up, woE25_extraVs96_up	wE25_96vs24_up, wE25_extraVs96_up	NA	3.40475	3.43924	3.33023	5.7489	5.52316	7.80408	8.4025	8.89518	3.47161	3.23004	3.5005	6.9691	6.48564	5.87262	7.4762	7.78689	7.1738
LPP_RS05535	lpp1105	WP_011213461.1	hypothetical protein	NA	-	1262	NA	NA	NA	Uncharacterised	NA	yes	NA	woE25_96vs24_down	wE25_96vs24_down	NA	8.35179	8.22314	8.24427	7.07192	7.2415	6.94528	7.01281	5.91489	9.23686	9.13261	8.97084	6.7789	6.6749	6.44632	7.51406	7.35673	7.78081
LPP_RS05540	lpp1106	WP_011213462.1	hypothetical protein	NA	-	1298	NA	NA	NA	membrane (DUF2254)	DUF2254	NA	GO:0016021,GO:0016763,GO:0006213	woE25_96vs24_up, woE25_extraVs96_up	wE25_96vs24_up, wE25_extraVs96_up	NA	2.19451	1.78443	2.13945	3.94711	3.75493	5.88518	6.15289	6.77028	1.9438	1.91001	1.83446	4.14083	3.38617	3.7366	5.55578	5.62017	4.97327
LPP_RS05545	lpp1107	WP_011213463.1	transporter	NA	-	419	NA	NA	NA	-like transporter family	EamA	NA	GO:0016021	const	const	NA	3.82578	3.73957	3.30867	3.54216	4.0433	3.49498	3.49565	2.98233	4.01039	3.39341	3.62262	3.31632	2.80475	3.41698	4.06156	3.74422	3.7384
LPP_RS05550	lpp1108	WP_011213464.1	lipase	NA	-	881	NA	NA	NA	alpha beta hydrolase family	LCAT	yes	GO:0008374,GO:0006629,GO:0016787	woE25_96vs24_up	wE25_96vs24_up, wE25_extraVs96_up	NA	2.12883	1.98464	1.68456	3.31602	3.52091	4.641	3.91498	3.75153	2.06034	1.97038	2.10631	3.53216	2.74542	2.71658	4.58341	4.13723	4.133
LPP_RS05555	lpp1109	WP_011213465.1	hypothetical protein	NA	-	2060	NA	NA	NA	Uncharacterised	NA	yes	NA	woE25_96vs24_up	wE25_96vs24_up	NA	1.49802	1.32885	1.51412	3.11583	2.85651	3.28862	3.13298	3.5564	2.02167	1.75173	1.92451	2.85198	3.11346	3.01433	2.99035	2.87731	2.6402
LPP_RS05560	lpp1110	WP_011213466.1	hypothetical protein	NA	-	134	NA	NA	NA	Uncharacterised	NA	NA	GO:0016021	woE25_96vs24_up, woE25_extraVs96_up	wE25_96vs24_up, wE25_extraVs96_up	NA	4.64894	4.30168	4.31488	6.10236	5.88332	8.61589	8.81983	9.06457	4.22276	4.31132	4.22276	6.5473	5.74469	6.13371	7.94124	8.22962	7.54157
LPP_RS05565	lpp1111	WP_011213467.1	hypothetical protein	NA	+	695	NA	NA	NA	Uncharacterised	NA	yes	NA	not detected	not detected	NA	NA	NA	NA	NA	NA	NA	NA	NA	NA	NA	NA	NA	NA	NA	NA	NA	NA
LPP_RS05570	lpp1112	WP_011213468.1	hypothetical protein	NA	-	638	NA	NA	NA	Uncharacterised	NA	yes	NA	woE25_96vs24_up	wE25_96vs24_up	NA	6.10041	6.28959	6.12368	7.23071	7.3797	6.65619	6.54984	6.62214	8.2079	8.20047	7.91006	9.23834	9.3892	9.29746	8.62344	8.50823	8.24812
LPP_RS05575	lpp1113	WP_016356865.1	hypothetical protein	NA	-	710	NA	NA	NA	Uncharacterised	NA	NA	NA	woE25_96vs24_up	wE25_96vs24_up	NA	2.13388	2.4608	2.90186	5.56647	5.53612	5.95529	5.72846	4.75329	3.31083	3.11358	3.55619	5.09312	5.40938	5.45369	5.40011	5.14988	5.35833
LPP_RS05580	lpp1114	WP_014843694.1	histidine kinase	NA	-	2384	NA	NA	NA	cyclic di-GMP phosphodiesterase Gmr	PAS_9,PAS_8,PAS_8,PAS_4,PAS,GGDEF,PAS_9,EAL	NA	GO:0000155,GO:0000160,GO:0071111,GO:0023014,GO:0005622	woE25_96vs24_up, woE25_extraVs96_up	wE25_96vs24_up	NA	3.26344	3.2727	3.17664	8.18416	8.38585	8.49687	9.64872	10.3026	3.1864	3.45282	3.55151	9.46655	9.88638	9.72954	8.82152	9.2853	8.55521
LPP_RS05585	lpp1115	WP_011213471.1	hypothetical protein	NA	-	272	kaiB	circadian clock protein KaiB	NA	Circadian clock kaiB	KaiB	NA	GO:0048511	woE25_96vs24_up, woE25_extraVs96_up	wE25_96vs24_up	NA	3.77763	3.5588	3.84336	8.02052	8.17865	8.62291	9.70225	10.3094	4.11114	3.90901	4.01623	9.58428	9.58556	9.47028	9.06368	9.42862	8.59685
LPP_RS05590	lpp1116	WP_016356866.1	circadian clock protein KaiC	NA	-	1676	kaiC	circadian clock protein KaiC	NA	Circadian clock kinase kaiC	IstB_IS21,DnaB_C,GvpD,ATPase,ATPase	NA	GO:0005524	woE25_96vs24_up, woE25_extraVs96_up	wE25_96vs24_up	NA	2.89325	2.81402	2.56614	8.04774	8.02158	9.01241	10.0378	10.6065	2.46352	2.72171	3.10592	9.18691	9.27086	8.93932	9.09277	9.48867	8.8378
LPP_RS05595	lpp1117	WP_072363893.1	hypothetical protein	NA	+	2351	NA	NA	NA	chitinase D precursor	Glyco_hydro_18	NA	NA	woE25_96vs24_up, woE25_extraVs96_down	const	NA	4.3391	4.17452	4.04761	6.16791	6.21255	5.4166	5.36377	4.54468	5.62404	5.42535	5.01401	5.67595	5.92654	6.44924	6.52705	5.50649	6.92826
LPP_RS05600	lpp1118	WP_011213474.1	acyltransferase	NA	-	473	NA	NA	NA	Acetyltransferase (GNAT) family	Acetyltransf_10,Acetyltransf_1	NA	GO:0008080	woE25_96vs24_up, woE25_extraVs96_up	wE25_96vs24_up	NA	5.58915	5.73259	5.71078	9.45982	9.6592	10.3803	10.6247	11.3461	5.96129	5.95933	5.77503	10.3579	10.5231	10.3589	9.94763	10.1925	9.54461
LPP_RS05605	lpp1119	WP_011213475.1	serine-type D-Ala-D-Ala carboxypeptidase	NA	-	1115	E3.4.16.4	D-alanyl-D-alanine carboxypeptidase [EC:3.4.16.4]	NA	D-alanyl-D-alanine carboxypeptidase precursor	Beta-lactamase	NA	GO:0009002,GO:0006508	woE25_96vs24_up, woE25_extraVs96_up	wE25_96vs24_up	NA	3.07267	3.21864	3.10534	7.42681	7.37405	8.35025	9.21697	9.88655	3.43139	3.15721	3.58343	8.91836	8.67286	8.32428	8.50404	8.82557	8.23481
LPP_RS05610	lpp1120	WP_011213476.1	acid phosphatase	NA	+	1064	ACP2	lysosomal acid phosphatase [EC:3.1.3.2]	map00740	Histidine phosphatase superfamily (branch 2)	His_Phos_2,His_Phos_2	NA	GO:0016311,GO:0003993	woE25_96vs24_down, woE25_extraVs96_down	wE25_96vs24_down, wE25_extraVs96_down	NA	7.36345	7.42053	7.20358	4.96419	5.11805	2.23826	2.45604	2.54307	7.31392	7.47352	7.08989	3.05694	2.99154	3.78541	2.28861	2.4909	2.67195
LPP_RS05615	lpp1121	WP_072363895.1	hypothetical protein	NA	+	770	NA	NA	NA	Uncharacterised	NA	yes	NA	woE25_96vs24_up, woE25_extraVs96_up	wE25_96vs24_up	NA	7.6038	7.61194	7.56307	9.55689	10.0188	10.6257	10.7579	11.4176	8.09161	8.11727	7.80137	10.0718	10.4136	10.0399	9.86902	9.97791	9.38152
LPP_RS05620	lpp1122	WP_011213478.1	hypothetical protein	NA	-	380	NA	NA	NA	Uncharacterised	NA	NA	GO:0016020,GO:0016021	woE25_96vs24_down, woE25_extraVs96_down	wE25_96vs24_down	NA	9.27866	9.36302	9.32385	8.00409	7.86557	5.96183	5.80846	5.27915	9.26498	9.57744	9.64039	7.35827	7.23945	7.50318	6.98735	6.75832	7.09816
LPP_RS05625	lpp1123	WP_011213479.1	lytic transglycosylase	NA	+	1328	mltD	membrane-bound lytic murein transglycosylase D [EC:4.2.2.-]	NA	Membrane-bound lytic murein transglycosylase D precursor	LysM,LysM,SLT	NA	GO:0000270,GO:0016020,GO:0016829,GO:0008933,GO:0016798	const	wE25_96vs24_down, wE25_extraVs96_up	NA	2.00413	1.79616	2.16759	1.97076	2.33663	2.88861	2.21645	2.30182	2.84432	2.73449	2.48606	1.65208	1.66282	1.5234	2.82893	3.17854	2.76691
LPP_RS05630	lpp1124	WP_011213480.1	ABC transporter substrate-binding protein	NA	-	761	NA	NA	NA	Sulfate starvation-induced 7	SBP_bac_3	NA	GO:0006810,GO:0005215	woE25_96vs24_up, woE25_extraVs96_up	wE25_96vs24_up, wE25_extraVs96_up	NA	1.97578	1.94197	2.16351	4.56987	4.47491	7.16136	7.3188	7.83361	2.02082	2.11387	1.99514	4.73193	4.06301	4.20276	6.53215	6.63712	5.91022
LPP_RS05635	lpp1125	WP_011213481.1	hypothetical protein	NA	-	590	NA	NA	NA	Uncharacterised	NA	yes	NA	const	const	NA	4.61093	4.64293	4.6318	4.86629	5.1486	5.49314	5.22554	5.80147	4.77314	4.28866	4.32759	5.29925	5.30736	5.23602	5.63598	5.61269	5.47673
LPP_RS05640	lpp1126	WP_072363897.1	amino acid ABC transporter substrate-binding protein	NA	+	758	ABC.PA.S	polar amino acid transport system substrate-binding protein	NA	ABC transporter arginine-binding 1 precursor	SBP_bac_3	NA	GO:0016020,GO:0035235,GO:0004970	woE25_96vs24_up, woE25_extraVs96_up	wE25_96vs24_up	NA	3.05735	3.49581	3.31306	7.51164	7.68441	8.95041	9.1778	9.89446	2.87997	2.77681	3.48782	7.68794	7.5935	7.46293	8.24307	8.21337	7.64674
LPP_RS05645	lpp1127	WP_072363899.1	hypothetical protein	NA	+	3461	E3.6.3.8	Ca2+-transporting ATPase [EC:3.6.3.8]	NA	Soluble P-type ATPase	Hydrolase	NA	GO:0000166,GO:0016021,GO:0070588,GO:0005388	woE25_extraVs96_up	const	NA	5.82871	5.71995	5.49275	6.13876	6.33447	6.55009	7.21337	7.76487	6.52663	6.50527	6.26845	6.67876	7.05482	6.96384	6.68094	6.88478	6.50463
LPP_RS05650	lpp1128	WP_014843697.1	acyl-CoA synthetase	NA	-	1508	ACSL	long-chain acyl-CoA synthetase [EC:6.2.1.3]	map00071,map01212,map04146,map02024,map04714,map00061	3-hydroxybenzoate-- 4-hydroxybenzoate-- ligase	AMP-binding_C,AMP-binding	NA	GO:0018859,GO:0008152	woE25_96vs24_up, woE25_extraVs96_up	wE25_96vs24_up	NA	1.88579	1.6982	1.59769	5.01254	4.72044	6.37836	6.48605	7.02393	1.59448	1.98916	1.6416	5.14407	5.03184	5.05675	5.6248	5.66087	5.18655
LPP_RS05655	lpp1129	WP_010946862.1	tRNA-specific adenosine deaminase	NA	+	464	NA	NA	NA	guanine deaminase	MafB19-deam,dCMP_cyt_deam_1	NA	GO:0008270,GO:0008892	woE25_96vs24_up, woE25_extraVs96_up	wE25_96vs24_up	NA	3.61768	3.55567	3.93991	4.5007	4.44592	5.84775	5.75612	5.99304	3.62545	3.61116	3.69196	5.00243	4.45337	4.12452	5.51717	5.29757	4.98987
LPP_RS05660	lpp1130	WP_011213485.1	hypothetical protein	NA	+	1559	NA	NA	NA	Uncharacterised	NA	yes	NA	woE25_extraVs96_down	wE25_96vs24_down	NA	3.40424	3.64651	3.76715	3.4914	3.37029	2.53248	2.24596	2.19249	3.91159	3.85886	3.45433	2.50582	2.0224	2.59339	2.29263	2.29087	2.24203
LPP_RS05665	lpp1131	WP_011213486.1	adenylate/guanylate cyclase domain-containing protein	NA	-	1451	E4.6.1.1	adenylate cyclase [EC:4.6.1.1]	map02025,map00230	adenylate cyclase 1	HAMP,Guanylate_cyc	NA	GO:0006171,GO:0016021,GO:0004871,GO:0005622,GO:0004016,GO:0035556	woE25_96vs24_up	const	NA	5.01659	4.60368	4.90306	6.06148	6.05146	6.56106	6.75424	7.32937	5.8826	5.82087	5.63319	5.4253	5.29574	4.93127	6.0592	6.06809	5.56529
LPP_RS05670	lpp1132	WP_011213487.1	hypothetical protein	NA	-	326	NA	NA	NA	Uncharacterised	NA	NA	GO:0016021	woE25_extraVs96_down	wE25_96vs24_down	NA	9.49377	9.35617	9.20922	9.49025	9.3119	7.95052	7.88615	7.70556	9.74233	9.81422	9.65518	8.5541	8.58905	8.60375	7.4712	7.55439	7.87537
LPP_RS05675	lpp1133	WP_072364023.1	cyclopropane-fatty-acyl-phospholipid synthase	NA	-	1178	cfa	cyclopropane-fatty-acyl-phospholipid synthase [EC:2.1.1.79]	NA	cyclopropane fatty acyl phospholipid synthase	Methyltransf_31,Methyltransf_12,Methyltransf_11,Methyltransf_25,Methyltransf_23,CMAS	NA	GO:0008825,GO:0008610,GO:0032259	woE25_96vs24_up	wE25_96vs24_up	NA	2.58066	2.35313	2.49185	6.07844	5.96144	6.53882	6.78668	7.03854	2.63919	2.65362	2.58338	6.70464	6.78849	6.6416	6.09591	6.34693	5.85346
LPP_RS05680	lpp1134	WP_010946866.1	hypothetical protein	NA	-	380	NA	NA	NA	Uncharacterised	NA	NA	GO:0016021	woE25_96vs24_up, woE25_extraVs96_up	wE25_96vs24_up	NA	2.85412	2.87273	2.89771	4.61544	4.55154	6.36807	6.42939	7.0926	3.27348	2.891	3.03272	5.5014	5.28815	5.27084	6.15231	6.18189	5.47347
LPP_RS05685	lpp1135	WP_011213489.1	nitronate monooxygenase	NA	-	1052	ncd2	nitronate monooxygenase [EC:1.13.12.16]	map00910	nitronate monooxygenase	NMO	NA	GO:0051213,GO:0018580,GO:0055114	woE25_96vs24_up, woE25_extraVs96_up	wE25_96vs24_up	NA	1.72789	1.66931	1.79743	5.64896	5.61539	6.32764	7.05456	7.46843	2.44451	1.95756	2.11374	6.415	6.58896	6.17187	6.18844	6.49907	5.82584
LPP_RS05690	lpp1136	WP_011213490.1	TetR family transcriptional regulator	NA	-	611	NA	NA	NA	Uncharacterized conserved	NA	NA	GO:0003677	woE25_96vs24_up, woE25_extraVs96_up	wE25_96vs24_up	NA	2.35052	2.32648	2.7355	6.26372	6.06679	7.09243	7.65128	8.00277	2.94357	2.79632	2.87336	6.90816	6.75376	6.00862	6.72537	6.90417	6.27847
LPP_RS05695	lpp1137	WP_011213491.1	hypothetical protein	NA	+	902	NA	NA	NA	Uncharacterised	DUF4349	NA	GO:0016021	woE25_96vs24_up, woE25_extraVs96_up	wE25_96vs24_up	NA	2.83424	2.7716	2.84062	6.0196	5.98118	7.7822	8.09812	8.60811	3.21312	3.23988	3.26244	6.72551	6.60945	6.01705	7.52578	7.51121	7.15029
LPP_RS05700	lpp1138	WP_013101405.1	hypothetical protein	NA	-	197	NA	NA	NA	Uncharacterised	NA	NA	NA	woE25_96vs24_down	const	NA	11.6138	11.3967	10.1599	9.38633	9.36704	9.24045	8.94078	9.40171	10.384	10.0743	10.4391	10.1393	10.1254	10.4076	10.0376	9.99604	9.83807
LPP_RS05705	lpp1139	WP_072363901.1	hypothetical protein	NA	-	974	NA	NA	NA	Uncharacterised	Serine_protease	yes	NA	woE25_96vs24_up	const	NA	6.73284	6.84647	6.92445	8.0238	8.49991	9.14634	8.62278	9.43172	7.52277	7.30716	7.1261	7.98392	8.22784	8.19627	8.36654	8.30873	7.82098
LPP_RS05710	lpp1140	WP_011213494.1	spermidine/putrescine ABC transporter substrate-binding protein	NA	-	1022	potD	spermidine/putrescine transport system substrate-binding protein	map02010	spermidine putrescine-binding periplasmic precursor	Lipoprotein_8,SBP_bac_11,SBP_bac_1,SBP_bac_6,SBP_bac_8	NA	GO:0019808,GO:0042597,GO:0015846	woE25_96vs24_down, woE25_extraVs96_down	wE25_96vs24_down	NA	5.62067	5.69662	5.53714	4.12708	4.18	2.74931	2.4864	2.43004	4.87823	4.95266	5.2042	2.34066	2.63163	3.51841	2.51472	2.08399	2.5412
LPP_RS05715	lpp1141	WP_011213495.1	putrescine/spermidine ABC transporter permease	NA	-	767	potC	spermidine/putrescine transport system permease protein	map02010	Inner membrane ABC transporter permease ydcV	BPD_transp_1	NA	GO:0016021,GO:0006810,GO:0005886	woE25_96vs24_down, woE25_extraVs96_down	wE25_96vs24_down	NA	4.55097	3.87117	3.97609	3.68362	2.79032	2.26516	2.36371	2.57894	3.84252	3.62633	3.82349	2.19213	2.12834	2.74254	2.25362	2.15565	2.17048
LPP_RS05720	lpp1142	WP_014843699.1	putrescine/spermidine ABC transporter permease	NA	-	824	potB	spermidine/putrescine transport system permease protein	map02010	spermidine putrescine transport system permease	BPD_transp_1	NA	GO:0016021,GO:0006810,GO:0005886	const	wE25_96vs24_down	NA	3.97339	3.42206	3.49119	3.68696	3.26291	2.94682	3.20862	3.56985	3.77704	2.89876	3.23236	2.55502	2.35136	2.89278	2.8254	2.67121	2.60062
LPP_RS05725	lpp1143	WP_011213497.1	spermidine/putrescine import ATP-binding protein PotA	NA	-	1094	potA	spermidine/putrescine transport system ATP-binding protein [EC:3.6.3.31]	map02010	spermidine putrescine import ATP-binding	Rad17,TOBE_2,ABC_tran	NA	GO:0005524,GO:0015595,GO:0015594,GO:1903711,GO:0015847,GO:0043190	const	const	NA	4.50604	4.23837	4.50588	4.29169	4.018	3.18982	3.72962	4.04897	4.2093	3.96421	4.2069	3.91869	3.72064	4.03711	3.06876	3.27075	3.17359
LPP_RS05730	lpp1144	WP_011213498.1	excinuclease ABC subunit C	NA	-	293	NA	putative endonuclease	NA	GIY-YIG nuclease superfamily	GIY-YIG	NA	GO:0090305,GO:0004519	woE25_96vs24_up	wE25_96vs24_up	NA	4.58802	4.66352	4.86246	7.30728	7.25525	7.49937	8.10122	8.82399	4.46241	4.3905	4.70988	7.79397	8.10797	7.80775	7.51196	7.56337	7.08654
LPP_RS05735	lpp1145	WP_011213499.1	short-chain dehydrogenase/reductase	NA	-	884	NA	NA	NA	cyclopentanol dehydrogenase	KR,DUF1776,adh_short_C2,adh_short	NA	GO:0055041,GO:0055114	woE25_96vs24_up, woE25_extraVs96_up	wE25_96vs24_up	NA	4.0028	3.61106	4.38765	7.49742	7.27902	8.67663	9.26736	9.8318	4.35087	3.90835	4.35994	7.88846	7.49233	7.11122	8.15222	8.40871	7.77763
LPP_RS05740	lpp1146	WP_072363903.1	type IV secretion protein Dot	NA	-	503	NA	NA	NA	Uncharacterised	NA	yes	NA	woE25_96vs24_down, woE25_extraVs96_down	wE25_96vs24_down, wE25_extraVs96_down	NA	12.3215	12.5808	12.4094	9.77566	10.0321	8.06905	8.32306	7.3125	12.4139	12.4584	12.4209	8.60676	9.0094	9.42271	6.85509	7.31252	7.66861
LPP_RS05745	lpp1147	WP_011213501.1	hypothetical protein	NA	+	2309	NA	NA	NA	Uncharacterised	NA	yes	NA	woE25_96vs24_up, woE25_extraVs96_up	wE25_96vs24_up	NA	4.00771	3.95061	3.95234	8.98565	8.96485	9.41516	10.4394	11.0795	4.04514	4.11624	4.12399	10.0396	10.0044	9.70503	9.40549	9.84393	9.11408
LPP_RS05750	lpp1148	WP_011213502.1	carboxypeptidase M32	NA	+	1481	E3.4.17.19	carboxypeptidase Taq [EC:3.4.17.19]	NA	thermostable carboxypeptidase 1	Peptidase_M32	NA	GO:0004181,GO:0006508	woE25_96vs24_up, woE25_extraVs96_up	wE25_96vs24_up	NA	4.11814	4.03668	4.15262	7.16333	7.17628	7.65631	8.54192	9.06397	4.22586	4.22463	4.15769	8.3532	8.57201	8.43795	7.79219	8.21821	7.65995
[truncated: 2,196 more rows]

## Sheet: Pam-genome
						24hpi_up/down: up/down 24 hpi compared to uninfected control
						96hpi_up/down: up/down 96 hpi compared to uninfected control
						96vs24hpi_up/down: up/down at 96 hpi compared to 24 hpi (both Lpn-infected)											log2RPKM
[truncated: 1,981 more rows]

## Sheet: Lpn-enrichment
		gene sets: treatments (wo Pam, w Pam), comparisons (24 → 96 hpi, 96 hpi → extracellular), up- or downregulated
[truncated: 60 more rows]

[truncated: 1 more sheets: Pam-enrichment]
